# Supplementary material for: Whole-Exome and Transcriptome Sequencing Expands the Genotype of Majewski Osteodysplastic Primordial Dwarfism Type II
Source: Int J Mol Sci. 2023 Jul 31;24(15):12291. doi: 10.3390/ijms241512291 (PMC10418986; doi:10.3390/ijms241512291)
Supplement: Supplementary file 1 [file ijms-24-12291-s001.zip]

Archive with 8 entries (6 files):
- ijms-2396393-supplementary/
- ijms-2396393-supplementary/supplementary tables/
- ijms-2396393-supplementary/supplementary tables/Supplementary Table S1.xlsx
- ijms-2396393-supplementary/supplementary tables/Supplementary Table S2.xlsx
- ijms-2396393-supplementary/supplementary tables/Supplementary Table S3.xls
- ijms-2396393-supplementary/supplementary tables/Supplementary Table S4.xls
- ijms-2396393-supplementary/supplementary tables/Supplementary Table S5.xlsx
- ijms-2396393-supplementary/supplementary tables/Supplementary Table S6.xlsx
