# Supplementary material for: Whole-Exome and Transcriptome Sequencing Expands the Genotype of Majewski Osteodysplastic Primordial Dwarfism Type II
Source: Int J Mol Sci. 2023 Jul 31;24(15):12291. doi: 10.3390/ijms241512291 (PMC10418986; doi:10.3390/ijms241512291)
Supplement: Supplementary file 1 [file ijms-24-12291-s001.zip › ijms-2396393-supplementary/supplementary tables/Supplementary Table S1.xlsx]

## Sheet: coverage_target
Supplemental Table S1.Coverage statistic of target regions.
	% target regions more 10 reads*	% target regions more 20 reads**
Patient 1	98.86	95.73
Patient 2	98.56	95.62
Patient 3	98.78	96.51
father of patient 1	99.01	98.92
mother of patient 1	98.99	97.93
* % of target regions covered by more than 10 reads
** % of target regions covered by more than 20 reads
