# Supplementary material for: Whole-Exome and Transcriptome Sequencing Expands the Genotype of Majewski Osteodysplastic Primordial Dwarfism Type II
Source: Int J Mol Sci. 2023 Jul 31;24(15):12291. doi: 10.3390/ijms241512291 (PMC10418986; doi:10.3390/ijms241512291)
Supplement: Supplementary file 1 [file ijms-24-12291-s001.zip › ijms-2396393-supplementary/supplementary tables/Supplementary Table S2.xlsx]

## Sheet: coverage_PCNT
Supplemental Table S2.Coverage of PCNT gene.
	Exons+50 bp*	Coding exons**
fat	89.5024	89.5024
mot	87.8346	87.8346
Patient 1	85.1984	85.1984
Patient 2	93.2414	93.2414
Patient 3	87.971	87.971
* % of PCNT exonic regions, extended by 50 bp upstream and downstream, covered by more than 10 reads
*% of bases in the coding exons of PCNT covered by more than 10 reads
