# Supplementary material for: Whole-Exome and Transcriptome Sequencing Expands the Genotype of Majewski Osteodysplastic Primordial Dwarfism Type II
Source: Int J Mol Sci. 2023 Jul 31;24(15):12291. doi: 10.3390/ijms241512291 (PMC10418986; doi:10.3390/ijms241512291)
Supplement: Supplementary file 1 [file ijms-24-12291-s001.zip › ijms-2396393-supplementary/supplementary tables/Supplementary Table S5.xlsx]

## Sheet: DE Genes
Supplemental Table S5. Differentially expressed genes by RNA-Seq
Ensembl Gene ID	Gene Symbol	Log2 Fold Change	Fold Change	Adjusted p-value (FDR)	Up/Down regulated	Description
ENSG00000248527	MTATP6P1	2.435	5.40764	< 1E-10	UP	MT-ATP6 pseudogene 1 [Source:HGNC Symbol;Acc:HGNC:44575]
ENSG00000233927	RPS28	2.326	5.01413	< 1E-10	UP	ribosomal protein S28 [Source:HGNC Symbol;Acc:HGNC:10418]
ENSG00000198899	MT-ATP6	2.132	4.38325	< 1E-10	UP	mitochondrially encoded ATP synthase membrane subunit 6 [Source:HGNC Symbol;Acc:HGNC:7414]
ENSG00000198938	MT-CO3	1.929	3.80791	< 1E-10	UP	mitochondrially encoded cytochrome c oxidase III [Source:HGNC Symbol;Acc:HGNC:7422]
ENSG00000133112	TPT1	1.922	3.78948	< 1E-10	UP	tumor protein, translationally-controlled 1 [Source:HGNC Symbol;Acc:HGNC:12022]
ENSG00000115523	GNLY	1.869	3.65279	< 1E-10	UP	granulysin [Source:HGNC Symbol;Acc:HGNC:4414]
ENSG00000156482	RPL30	1.82	3.53081	< 1E-10	UP	ribosomal protein L30 [Source:HGNC Symbol;Acc:HGNC:10333]
ENSG00000144713	RPL32	1.716	3.28524	< 1E-10	UP	ribosomal protein L32 [Source:HGNC Symbol;Acc:HGNC:10336]
ENSG00000156508	EEF1A1	1.656	3.15142	< 1E-10	UP	eukaryotic translation elongation factor 1 alpha 1 [Source:HGNC Symbol;Acc:HGNC:3189]
ENSG00000223532	HLA-B	1.636	3.10803	< 1E-10	UP	major histocompatibility complex, class I, B [Source:HGNC Symbol;Acc:HGNC:4932]
ENSG00000089157	RPLP0	1.579	2.98763	< 1E-10	UP	ribosomal protein lateral stalk subunit P0 [Source:HGNC Symbol;Acc:HGNC:10371]
ENSG00000198712	MT-CO2	1.544	2.91602	< 1E-10	UP	mitochondrially encoded cytochrome c oxidase II [Source:HGNC Symbol;Acc:HGNC:7421]
ENSG00000197756	RPL37A	1.541	2.90996	< 1E-10	UP	ribosomal protein L37a [Source:HGNC Symbol;Acc:HGNC:10348]
ENSG00000198886	MT-ND4	1.528	2.88386	< 1E-10	UP	mitochondrially encoded NADH:ubiquinone oxidoreductase core subunit 4 [Source:HGNC Symbol;Acc:HGNC:7459]
ENSG00000177600	RPLP2	1.502	2.83235	< 1E-10	UP	ribosomal protein lateral stalk subunit P2 [Source:HGNC Symbol;Acc:HGNC:10377]
ENSG00000122406	RPL5	1.428	2.69073	< 1E-10	UP	ribosomal protein L5 [Source:HGNC Symbol;Acc:HGNC:10360]
ENSG00000127507	ADGRE2	1.399	2.63719	1e-09	UP	adhesion G protein-coupled receptor E2 [Source:HGNC Symbol;Acc:HGNC:3337]
ENSG00000122862	SRGN	1.346	2.54206	1.99e-07	UP	serglycin [Source:HGNC Symbol;Acc:HGNC:9361]
ENSG00000198763	MT-ND2	1.332	2.51751	8e-09	UP	mitochondrially encoded NADH:ubiquinone oxidoreductase core subunit 2 [Source:HGNC Symbol;Acc:HGNC:7456]
ENSG00000145592	RPL37	1.248	2.37512	< 1E-10	UP	ribosomal protein L37 [Source:HGNC Symbol;Acc:HGNC:10347]
ENSG00000205542	TMSB4X	1.209	2.31177	< 1E-10	UP	thymosin beta 4 X-linked [Source:HGNC Symbol;Acc:HGNC:11881]
ENSG00000129128	SPCS3	1.122	2.17648	1.23e-06	UP	signal peptidase complex subunit 3 [Source:HGNC Symbol;Acc:HGNC:26212]
ENSG00000134539	KLRD1	1.074	2.10526	7.84e-07	UP	killer cell lectin like receptor D1 [Source:HGNC Symbol;Acc:HGNC:6378]
ENSG00000127314	RAP1B	1.069	2.09798	0.000758301	UP	RAP1B, member of RAS oncogene family [Source:HGNC Symbol;Acc:HGNC:9857]
ENSG00000174748	RPL15	0.984	1.97794	3.667e-06	UP	ribosomal protein L15 [Source:HGNC Symbol;Acc:HGNC:10306]
ENSG00000063046	EIF4B	0.98	1.97247	0.000302762	UP	eukaryotic translation initiation factor 4B [Source:HGNC Symbol;Acc:HGNC:3285]
ENSG00000198804	MT-CO1	0.925	1.89868	< 1E-10	UP	mitochondrially encoded cytochrome c oxidase I [Source:HGNC Symbol;Acc:HGNC:7419]
ENSG00000100316	RPL3	0.908	1.87644	2.44e-06	UP	ribosomal protein L3 [Source:HGNC Symbol;Acc:HGNC:10332]
ENSG00000187109	NAP1L1	0.896	1.8609	0.00288574	UP	nucleosome assembly protein 1 like 1 [Source:HGNC Symbol;Acc:HGNC:7637]
ENSG00000273686	B2M	0.887	1.84933	< 1E-10	UP	beta-2-microglobulin [Source:HGNC Symbol;Acc:HGNC:914]
ENSG00000156738	MS4A1	0.881	1.84165	0.00677813	UP	membrane spanning 4-domains A1 [Source:HGNC Symbol;Acc:HGNC:7315]
ENSG00000206452	HLA-C	0.877	1.83655	0.00671823	UP	major histocompatibility complex, class I, C [Source:HGNC Symbol;Acc:HGNC:4933]
ENSG00000206435	HLA-C	0.865	1.82134	0.0104866	UP	major histocompatibility complex, class I, C [Source:HGNC Symbol;Acc:HGNC:4933]
ENSG00000166710	B2M	0.858	1.81252	< 1E-10	UP	beta-2-microglobulin [Source:HGNC Symbol;Acc:HGNC:914]
ENSG00000170348	TMED10	0.855	1.80876	0.00913148	UP	transmembrane p24 trafficking protein 10 [Source:HGNC Symbol;Acc:HGNC:16998]
ENSG00000196531	NACA	0.849	1.80125	0.00427564	UP	nascent polypeptide associated complex subunit alpha [Source:HGNC Symbol;Acc:HGNC:7629]
ENSG00000109971	HSPA8	0.845	1.79626	4.8321e-05	UP	heat shock protein family A (Hsp70) member 8 [Source:HGNC Symbol;Acc:HGNC:5241]
ENSG00000136527	TRA2B	0.831	1.77892	0.0327126	UP	transformer 2 beta homolog [Source:HGNC Symbol;Acc:HGNC:10781]
ENSG00000147403	RPL10	0.829	1.77645	< 1E-10	UP	ribosomal protein L10 [Source:HGNC Symbol;Acc:HGNC:10298]
ENSG00000115306	SPTBN1	0.818	1.76296	0.0403185	UP	spectrin beta, non-erythrocytic 1 [Source:HGNC Symbol;Acc:HGNC:11275]
ENSG00000164924	YWHAZ	0.81	1.75321	0.00829418	UP	tyrosine 3-monooxygenase/tryptophan 5-monooxygenase activation protein zeta [Source:HGNC Symbol;Acc:HGNC:12855]
ENSG00000137154	RPS6	0.803	1.74473	0.00835753	UP	ribosomal protein S6 [Source:HGNC Symbol;Acc:HGNC:10429]
ENSG00000130741	EIF2S3	0.797	1.73748	0.04639	UP	eukaryotic translation initiation factor 2 subunit gamma [Source:HGNC Symbol;Acc:HGNC:3267]
ENSG00000167526	RPL13	0.795	1.73508	1.1904e-05	UP	ribosomal protein L13 [Source:HGNC Symbol;Acc:HGNC:10303]
ENSG00000198888	MT-ND1	0.791	1.73027	0.000752644	UP	mitochondrially encoded NADH:ubiquinone oxidoreductase core subunit 1 [Source:HGNC Symbol;Acc:HGNC:7455]
ENSG00000124942	AHNAK	0.784	1.7219	0.00188439	UP	AHNAK nucleoprotein [Source:HGNC Symbol;Acc:HGNC:347]
ENSG00000268173	AC007192.1	0.783	1.72071	0.0137483	UP	novel protein, readthrough between PIK3R2 and IFI30
ENSG00000216490	IFI30	0.733	1.66209	0.0326948	UP	IFI30, lysosomal thiol reductase [Source:HGNC Symbol;Acc:HGNC:5398]
ENSG00000040933	INPP4A	0.73	1.65864	0.0407863	UP	inositol polyphosphate-4-phosphatase type I A [Source:HGNC Symbol;Acc:HGNC:6074]
ENSG00000244734	HBB	0.72	1.64718	< 1E-10	UP	hemoglobin subunit beta [Source:HGNC Symbol;Acc:HGNC:4827]
ENSG00000065978	YBX1	0.71	1.6358	0.000779717	UP	Y-box binding protein 1 [Source:HGNC Symbol;Acc:HGNC:8014]
ENSG00000108298	RPL19	0.672	1.59328	0.0300222	UP	ribosomal protein L19 [Source:HGNC Symbol;Acc:HGNC:10312]
ENSG00000198727	MT-CYB	0.647	1.56591	0.00661657	UP	mitochondrially encoded cytochrome b [Source:HGNC Symbol;Acc:HGNC:7427]
ENSG00000089009	RPL6	0.635	1.55294	0.0391197	UP	ribosomal protein L6 [Source:HGNC Symbol;Acc:HGNC:10362]
ENSG00000133639	BTG1	0.602	1.51782	7.7259e-05	UP	BTG anti-proliferation factor 1 [Source:HGNC Symbol;Acc:HGNC:1130]
ENSG00000251562	MALAT1	0.602	1.51782	< 1E-10	UP	metastasis associated lung adenocarcinoma transcript 1 [Source:HGNC Symbol;Acc:HGNC:29665]
ENSG00000197081	IGF2R	-0.58	0.668964	0.00991271	DOWN	insulin like growth factor 2 receptor [Source:HGNC Symbol;Acc:HGNC:5467]
ENSG00000085265	FCN1	-0.608	0.656106	0.024274	DOWN	ficolin 1 [Source:HGNC Symbol;Acc:HGNC:3623]
ENSG00000141298	SSH2	-0.613	0.653836	5.1951e-05	DOWN	slingshot protein phosphatase 2 [Source:HGNC Symbol;Acc:HGNC:30580]
ENSG00000183486	MX2	-0.62	0.650671	0.0137483	DOWN	MX dynamin like GTPase 2 [Source:HGNC Symbol;Acc:HGNC:7533]
ENSG00000100055	CYTH4	-0.624	0.648869	0.0198689	DOWN	cytohesin 4 [Source:HGNC Symbol;Acc:HGNC:9505]
ENSG00000070756	PABPC1	-0.649	0.637722	< 1E-10	DOWN	poly(A) binding protein cytoplasmic 1 [Source:HGNC Symbol;Acc:HGNC:8554]
ENSG00000206172	HBA1	-0.651	0.636839	< 1E-10	DOWN	hemoglobin subunit alpha 1 [Source:HGNC Symbol;Acc:HGNC:4823]
ENSG00000136156	ITM2B	-0.654	0.635516	< 1E-10	DOWN	integral membrane protein 2B [Source:HGNC Symbol;Acc:HGNC:6174]
ENSG00000076513	ANKRD13A	-0.666	0.630252	0.00061892	DOWN	ankyrin repeat domain 13A [Source:HGNC Symbol;Acc:HGNC:21268]
ENSG00000160593	JAML	-0.673	0.627201	0.00187169	DOWN	junction adhesion molecule like [Source:HGNC Symbol;Acc:HGNC:19084]
ENSG00000140526	ABHD2	-0.679	0.624598	0.0114782	DOWN	abhydrolase domain containing 2 [Source:HGNC Symbol;Acc:HGNC:18717]
ENSG00000083168	KAT6A	-0.683	0.622869	0.0445217	DOWN	lysine acetyltransferase 6A [Source:HGNC Symbol;Acc:HGNC:13013]
ENSG00000183283	DAZAP2	-0.689	0.620284	0.00017243	DOWN	DAZ associated protein 2 [Source:HGNC Symbol;Acc:HGNC:2684]
ENSG00000151726	ACSL1	-0.691	0.619424	0.0125202	DOWN	acyl-CoA synthetase long chain family member 1 [Source:HGNC Symbol;Acc:HGNC:3569]
ENSG00000175582	RAB6A	-0.692	0.618995	0.000943277	DOWN	RAB6A, member RAS oncogene family [Source:HGNC Symbol;Acc:HGNC:9786]
ENSG00000107099	DOCK8	-0.7	0.615572	0.000116065	DOWN	dedicator of cytokinesis 8 [Source:HGNC Symbol;Acc:HGNC:19191]
ENSG00000172081	MOB3A	-0.701	0.615146	0.0338538	DOWN	MOB kinase activator 3A [Source:HGNC Symbol;Acc:HGNC:29802]
ENSG00000103187	COTL1	-0.704	0.613868	0.00335167	DOWN	coactosin like F-actin binding protein 1 [Source:HGNC Symbol;Acc:HGNC:18304]
ENSG00000137642	SORL1	-0.705	0.613442	1.4e-08	DOWN	sortilin related receptor 1 [Source:HGNC Symbol;Acc:HGNC:11185]
ENSG00000149177	PTPRJ	-0.711	0.610897	0.0367009	DOWN	protein tyrosine phosphatase, receptor type J [Source:HGNC Symbol;Acc:HGNC:9673]
ENSG00000109118	PHF12	-0.711	0.610897	0.0491106	DOWN	PHD finger protein 12 [Source:HGNC Symbol;Acc:HGNC:20816]
ENSG00000156675	RAB11FIP1	-0.712	0.610473	0.0174697	DOWN	RAB11 family interacting protein 1 [Source:HGNC Symbol;Acc:HGNC:30265]
ENSG00000028137	TNFRSF1B	-0.721	0.606677	0.023019	DOWN	TNF receptor superfamily member 1B [Source:HGNC Symbol;Acc:HGNC:11917]
ENSG00000099331	MYO9B	-0.723	0.605836	0.00333449	DOWN	myosin IXB [Source:HGNC Symbol;Acc:HGNC:7609]
ENSG00000005339	CREBBP	-0.732	0.602069	0.00447668	DOWN	CREB binding protein [Source:HGNC Symbol;Acc:HGNC:2348]
ENSG00000188404	SELL	-0.74	0.598739	< 1E-10	DOWN	selectin L [Source:HGNC Symbol;Acc:HGNC:10720]
ENSG00000060138	YBX3	-0.744	0.597082	< 1E-10	DOWN	Y-box binding protein 3 [Source:HGNC Symbol;Acc:HGNC:2428]
ENSG00000163399	ATP1A1	-0.749	0.595016	0.00349063	DOWN	ATPase Na+/K+ transporting subunit alpha 1 [Source:HGNC Symbol;Acc:HGNC:799]
ENSG00000160305	DIP2A	-0.758	0.591316	0.0237327	DOWN	disco interacting protein 2 homolog A [Source:HGNC Symbol;Acc:HGNC:17217]
ENSG00000075624	ACTB	-0.763	0.58927	< 1E-10	DOWN	actin beta [Source:HGNC Symbol;Acc:HGNC:132]
ENSG00000143226	FCGR2A	-0.763	0.58927	< 1E-10	DOWN	Fc fragment of IgG receptor IIa [Source:HGNC Symbol;Acc:HGNC:3616]
ENSG00000010404	IDS	-0.765	0.588453	0.00201771	DOWN	iduronate 2-sulfatase [Source:HGNC Symbol;Acc:HGNC:5389]
ENSG00000064666	CNN2	-0.767	0.587638	0.0114782	DOWN	calponin 2 [Source:HGNC Symbol;Acc:HGNC:2156]
ENSG00000215301	DDX3X	-0.779	0.582771	0.0391197	DOWN	DEAD-box helicase 3 X-linked [Source:HGNC Symbol;Acc:HGNC:2745]
ENSG00000142634	EFHD2	-0.785	0.580352	2.892e-06	DOWN	EF-hand domain family member D2 [Source:HGNC Symbol;Acc:HGNC:28670]
ENSG00000263244	AC087190.3	-0.785	0.580352	0.0157279	DOWN	novel transcript, 3^ overlapping chromosome 16 open reading frame 72
ENSG00000167996	FTH1	-0.787	0.579548	< 1E-10	DOWN	ferritin heavy chain 1 [Source:HGNC Symbol;Acc:HGNC:3976]
ENSG00000187764	SEMA4D	-0.79	0.578344	0.0118563	DOWN	semaphorin 4D [Source:HGNC Symbol;Acc:HGNC:10732]
ENSG00000132155	RAF1	-0.794	0.576743	7.067e-06	DOWN	Raf-1 proto-oncogene, serine/threonine kinase [Source:HGNC Symbol;Acc:HGNC:9829]
ENSG00000174718	KIAA1551	-0.797	0.575545	2.9647e-05	DOWN	KIAA1551 [Source:HGNC Symbol;Acc:HGNC:25559]
ENSG00000261371	PECAM1	-0.797	0.575545	4.4414e-05	DOWN	platelet and endothelial cell adhesion molecule 1 [Source:HGNC Symbol;Acc:HGNC:8823]
ENSG00000147065	MSN	-0.814	0.568803	4e-09	DOWN	moesin [Source:HGNC Symbol;Acc:HGNC:7373]
ENSG00000173020	GRK2	-0.824	0.564874	9e-09	DOWN	G protein-coupled receptor kinase 2 [Source:HGNC Symbol;Acc:HGNC:289]
ENSG00000278249	SCARNA2	-0.826	0.564091	0.00133788	DOWN	small Cajal body-specific RNA 2 [Source:HGNC Symbol;Acc:HGNC:32558]
ENSG00000270066	AL356488.2	-0.831	0.562139	0.00106	DOWN	small Cajal body-specific RNA 2
ENSG00000132405	TBC1D14	-0.832	0.56175	0.00427564	DOWN	TBC1 domain family member 14 [Source:HGNC Symbol;Acc:HGNC:29246]
ENSG00000135842	FAM129A	-0.833	0.561361	0.000102091	DOWN	family with sequence similarity 129 member A [Source:HGNC Symbol;Acc:HGNC:16784]
ENSG00000163563	MNDA	-0.834	0.560972	8.2107e-05	DOWN	myeloid cell nuclear differentiation antigen [Source:HGNC Symbol;Acc:HGNC:7183]
ENSG00000134186	PRPF38B	-0.837	0.559806	0.038027	DOWN	pre-mRNA processing factor 38B [Source:HGNC Symbol;Acc:HGNC:25512]
ENSG00000167552	TUBA1A	-0.839	0.559031	9.799e-06	DOWN	tubulin alpha 1a [Source:HGNC Symbol;Acc:HGNC:20766]
ENSG00000086062	B4GALT1	-0.841	0.558256	0.000282352	DOWN	beta-1,4-galactosyltransferase 1 [Source:HGNC Symbol;Acc:HGNC:924]
ENSG00000173559	NABP1	-0.845	0.556711	0.00584333	DOWN	nucleic acid binding protein 1 [Source:HGNC Symbol;Acc:HGNC:26232]
ENSG00000087266	SH3BP2	-0.847	0.55594	0.04683	DOWN	SH3 domain binding protein 2 [Source:HGNC Symbol;Acc:HGNC:10825]
ENSG00000140678	ITGAX	-0.853	0.553632	7.8e-08	DOWN	integrin subunit alpha X [Source:HGNC Symbol;Acc:HGNC:6152]
ENSG00000105339	DENND3	-0.865	0.549046	8.255e-06	DOWN	DENN domain containing 3 [Source:HGNC Symbol;Acc:HGNC:29134]
ENSG00000147459	DOCK5	-0.867	0.548286	4.4874e-05	DOWN	dedicator of cytokinesis 5 [Source:HGNC Symbol;Acc:HGNC:23476]
ENSG00000168010	ATG16L2	-0.872	0.546389	1.04e-07	DOWN	autophagy related 16 like 2 [Source:HGNC Symbol;Acc:HGNC:25464]
ENSG00000241860	AL627309.5	-0.877	0.544499	2.571e-06	DOWN	-
ENSG00000125772	GPCPD1	-0.877	0.544499	0.049748	DOWN	glycerophosphocholine phosphodiesterase 1 [Source:HGNC Symbol;Acc:HGNC:26957]
ENSG00000181274	FRAT2	-0.881	0.542991	0.00671823	DOWN	FRAT2, WNT signaling pathway regulator [Source:HGNC Symbol;Acc:HGNC:16048]
ENSG00000002834	LASP1	-0.883	0.542239	0.00451401	DOWN	LIM and SH3 protein 1 [Source:HGNC Symbol;Acc:HGNC:6513]
ENSG00000254087	LYN	-0.886	0.541112	6.52e-07	DOWN	LYN proto-oncogene, Src family tyrosine kinase [Source:HGNC Symbol;Acc:HGNC:6735]
ENSG00000114353	GNAI2	-0.888	0.540363	2.255e-06	DOWN	G protein subunit alpha i2 [Source:HGNC Symbol;Acc:HGNC:4385]
ENSG00000168769	TET2	-0.894	0.53812	0.00018264	DOWN	tet methylcytosine dioxygenase 2 [Source:HGNC Symbol;Acc:HGNC:25941]
ENSG00000084070	SMAP2	-0.894	0.53812	< 1E-10	DOWN	small ArfGAP2 [Source:HGNC Symbol;Acc:HGNC:25082]
ENSG00000147454	SLC25A37	-0.895	0.537747	< 1E-10	DOWN	solute carrier family 25 member 37 [Source:HGNC Symbol;Acc:HGNC:29786]
ENSG00000147416	ATP6V1B2	-0.899	0.536258	0.000144864	DOWN	ATPase H+ transporting V1 subunit B2 [Source:HGNC Symbol;Acc:HGNC:854]
ENSG00000166888	STAT6	-0.903	0.534774	0.0236478	DOWN	signal transducer and activator of transcription 6 [Source:HGNC Symbol;Acc:HGNC:11368]
ENSG00000068650	ATP11A	-0.904	0.534403	0.0492959	DOWN	ATPase phospholipid transporting 11A [Source:HGNC Symbol;Acc:HGNC:13552]
ENSG00000156273	BACH1	-0.91	0.532185	0.0462514	DOWN	BTB domain and CNC homolog 1 [Source:HGNC Symbol;Acc:HGNC:935]
ENSG00000146828	SLC12A9	-0.918	0.529242	0.0313238	DOWN	solute carrier family 12 member 9 [Source:HGNC Symbol;Acc:HGNC:17435]
ENSG00000228327	AL669831.1	-0.932	0.524131	0.00980947	DOWN	general transcription factor IIi (GTF2I) pseudogene
ENSG00000112303	VNN2	-0.933	0.523768	0.00366286	DOWN	vanin 2 [Source:HGNC Symbol;Acc:HGNC:12706]
ENSG00000158470	B4GALT5	-0.937	0.522318	2.868e-06	DOWN	beta-1,4-galactosyltransferase 5 [Source:HGNC Symbol;Acc:HGNC:928]
ENSG00000160710	ADAR	-0.943	0.52015	< 1E-10	DOWN	adenosine deaminase, RNA specific [Source:HGNC Symbol;Acc:HGNC:225]
ENSG00000131389	SLC6A6	-0.948	0.518351	0.000333851	DOWN	solute carrier family 6 member 6 [Source:HGNC Symbol;Acc:HGNC:11052]
ENSG00000119535	CSF3R	-0.957	0.515127	< 1E-10	DOWN	colony stimulating factor 3 receptor [Source:HGNC Symbol;Acc:HGNC:2439]
ENSG00000110395	CBL	-0.958	0.51477	8.4505e-05	DOWN	Cbl proto-oncogene [Source:HGNC Symbol;Acc:HGNC:1541]
ENSG00000204131	NHSL2	-0.97	0.510506	0.0119738	DOWN	NHS like 2 [Source:HGNC Symbol;Acc:HGNC:33737]
ENSG00000121316	PLBD1	-0.974	0.509093	< 1E-10	DOWN	phospholipase B domain containing 1 [Source:HGNC Symbol;Acc:HGNC:26215]
ENSG00000136040	PLXNC1	-0.975	0.50874	0.000527694	DOWN	plexin C1 [Source:HGNC Symbol;Acc:HGNC:9106]
ENSG00000134250	NOTCH2	-0.979	0.507331	0.00134841	DOWN	notch 2 [Source:HGNC Symbol;Acc:HGNC:7882]
ENSG00000113749	HRH2	-0.986	0.504876	0.0155673	DOWN	histamine receptor H2 [Source:HGNC Symbol;Acc:HGNC:5183]
ENSG00000015475	BID	-0.988	0.504176	0.000110001	DOWN	BH3 interacting domain death agonist [Source:HGNC Symbol;Acc:HGNC:1050]
ENSG00000151702	FLI1	-0.989	0.503827	0.0114782	DOWN	Fli-1 proto-oncogene, ETS transcription factor [Source:HGNC Symbol;Acc:HGNC:3749]
ENSG00000154845	PPP4R1	-0.992	0.50278	0.013402	DOWN	protein phosphatase 4 regulatory subunit 1 [Source:HGNC Symbol;Acc:HGNC:9320]
ENSG00000113269	RNF130	-0.994	0.502084	0.00451401	DOWN	ring finger protein 130 [Source:HGNC Symbol;Acc:HGNC:18280]
ENSG00000180871	CXCR2	-1	0.5	1.97e-07	DOWN	C-X-C motif chemokine receptor 2 [Source:HGNC Symbol;Acc:HGNC:6027]
ENSG00000124357	NAGK	-1.011	0.496202	7.595e-06	DOWN	N-acetylglucosamine kinase [Source:HGNC Symbol;Acc:HGNC:17174]
ENSG00000162747	FCGR3B	-1.012	0.495858	1e-09	DOWN	Fc fragment of IgG receptor IIIb [Source:HGNC Symbol;Acc:HGNC:3620]
ENSG00000282508	LINC01002	-1.035	0.488016	0.000102091	DOWN	long intergenic non-protein coding RNA 1002 [Source:HGNC Symbol;Acc:HGNC:38538]
ENSG00000059728	MXD1	-1.041	0.48599	< 1E-10	DOWN	MAX dimerization protein 1 [Source:HGNC Symbol;Acc:HGNC:6761]
ENSG00000062716	VMP1	-1.047	0.483974	< 1E-10	DOWN	vacuole membrane protein 1 [Source:HGNC Symbol;Acc:HGNC:29559]
ENSG00000197249	SERPINA1	-1.056	0.480964	2.293e-06	DOWN	serpin family A member 1 [Source:HGNC Symbol;Acc:HGNC:8941]
ENSG00000169180	XPO6	-1.061	0.4793	< 1E-10	DOWN	exportin 6 [Source:HGNC Symbol;Acc:HGNC:19733]
ENSG00000158710	TAGLN2	-1.063	0.478636	5.52e-07	DOWN	transgelin 2 [Source:HGNC Symbol;Acc:HGNC:11554]
ENSG00000121060	TRIM25	-1.068	0.47698	< 1E-10	DOWN	tripartite motif containing 25 [Source:HGNC Symbol;Acc:HGNC:12932]
ENSG00000101236	RNF24	-1.076	0.474342	2.5171e-05	DOWN	ring finger protein 24 [Source:HGNC Symbol;Acc:HGNC:13779]
ENSG00000185215	TNFAIP2	-1.078	0.473685	8.39e-06	DOWN	TNF alpha induced protein 2 [Source:HGNC Symbol;Acc:HGNC:11895]
ENSG00000206450	HLA-B	-1.078	0.473685	< 1E-10	DOWN	major histocompatibility complex, class I, B [Source:HGNC Symbol;Acc:HGNC:4932]
ENSG00000197329	PELI1	-1.091	0.469436	1.7e-08	DOWN	pellino E3 ubiquitin protein ligase 1 [Source:HGNC Symbol;Acc:HGNC:8827]
ENSG00000107372	ZFAND5	-1.095	0.468136	< 1E-10	DOWN	zinc finger AN1-type containing 5 [Source:HGNC Symbol;Acc:HGNC:13008]
ENSG00000198858	R3HDM4	-1.109	0.463615	< 1E-10	DOWN	R3H domain containing 4 [Source:HGNC Symbol;Acc:HGNC:28270]
ENSG00000101265	RASSF2	-1.118	0.460732	< 1E-10	DOWN	Ras association domain family member 2 [Source:HGNC Symbol;Acc:HGNC:9883]
ENSG00000140332	TLE3	-1.125	0.458502	2.82e-07	DOWN	transducin like enhancer of split 3 [Source:HGNC Symbol;Acc:HGNC:11839]
ENSG00000131724	IL13RA1	-1.135	0.455335	0.00340228	DOWN	interleukin 13 receptor subunit alpha 1 [Source:HGNC Symbol;Acc:HGNC:5974]
ENSG00000135709	KIAA0513	-1.139	0.454074	6.3488e-05	DOWN	KIAA0513 [Source:HGNC Symbol;Acc:HGNC:29058]
ENSG00000260528	FAM157C	-1.142	0.453131	9.8471e-05	DOWN	family with sequence similarity 157 member C [Source:HGNC Symbol;Acc:HGNC:34081]
ENSG00000018280	SLC11A1	-1.146	0.451876	2.5171e-05	DOWN	solute carrier family 11 member 1 [Source:HGNC Symbol;Acc:HGNC:10907]
ENSG00000066136	NFYC	-1.149	0.450938	5.274e-06	DOWN	nuclear transcription factor Y subunit gamma [Source:HGNC Symbol;Acc:HGNC:7806]
ENSG00000126262	FFAR2	-1.161	0.447202	0.00118194	DOWN	free fatty acid receptor 2 [Source:HGNC Symbol;Acc:HGNC:4501]
ENSG00000166889	PATL1	-1.177	0.44227	4.1349e-05	DOWN	PAT1 homolog 1, processing body mRNA decay factor [Source:HGNC Symbol;Acc:HGNC:26721]
ENSG00000130592	LSP1	-1.185	0.439825	7.208e-06	DOWN	lymphocyte specific protein 1 [Source:HGNC Symbol;Acc:HGNC:6707]
ENSG00000177663	IL17RA	-1.186	0.43952	0.000294245	DOWN	interleukin 17 receptor A [Source:HGNC Symbol;Acc:HGNC:5985]
ENSG00000133961	NUMB	-1.189	0.438607	7.208e-06	DOWN	NUMB, endocytic adaptor protein [Source:HGNC Symbol;Acc:HGNC:8060]
ENSG00000170006	TMEM154	-1.2	0.435275	< 1E-10	DOWN	transmembrane protein 154 [Source:HGNC Symbol;Acc:HGNC:26489]
ENSG00000183255	PTTG1IP	-1.207	0.433168	2.9701e-05	DOWN	PTTG1 interacting protein [Source:HGNC Symbol;Acc:HGNC:13524]
ENSG00000105514	RAB3D	-1.211	0.431969	0.000214367	DOWN	RAB3D, member RAS oncogene family [Source:HGNC Symbol;Acc:HGNC:9779]
ENSG00000131467	PSME3	-1.217	0.430176	6.289e-06	DOWN	proteasome activator subunit 3 [Source:HGNC Symbol;Acc:HGNC:9570]
ENSG00000129657	SEC14L1	-1.247	0.421323	1e-09	DOWN	SEC14 like lipid binding 1 [Source:HGNC Symbol;Acc:HGNC:10698]
ENSG00000132589	FLOT2	-1.261	0.417255	0.000238578	DOWN	flotillin 2 [Source:HGNC Symbol;Acc:HGNC:3758]
ENSG00000149269	PAK1	-1.272	0.414085	2.312e-06	DOWN	p21 (RAC1) activated kinase 1 [Source:HGNC Symbol;Acc:HGNC:8590]
ENSG00000237094	AL732372.2	-1.276	0.412939	6.748e-06	DOWN	pseudogene similar to part of septin 14 SEPT14
ENSG00000166900	STX3	-1.284	0.410655	1.25e-07	DOWN	syntaxin 3 [Source:HGNC Symbol;Acc:HGNC:11438]
ENSG00000188895	MSL1	-1.314	0.402204	3.9e-08	DOWN	male specific lethal 1 homolog [Source:HGNC Symbol;Acc:HGNC:27905]
ENSG00000177105	RHOG	-1.389	0.381829	1.77e-07	DOWN	ras homolog family member G [Source:HGNC Symbol;Acc:HGNC:672]
ENSG00000188906	LRRK2	-1.42	0.373712	< 1E-10	DOWN	leucine rich repeat kinase 2 [Source:HGNC Symbol;Acc:HGNC:18618]
ENSG00000140443	IGF1R	-1.432	0.370617	0.00036708	DOWN	insulin like growth factor 1 receptor [Source:HGNC Symbol;Acc:HGNC:5465]
ENSG00000204160	ZDHHC18	-1.474	0.359983	< 1E-10	DOWN	zinc finger DHHC-type containing 18 [Source:HGNC Symbol;Acc:HGNC:20712]
ENSG00000127954	STEAP4	-1.481	0.35824	5.7e-08	DOWN	STEAP4 metalloreductase [Source:HGNC Symbol;Acc:HGNC:21923]
ENSG00000236438	FAM157A	-1.532	0.345798	7.06e-07	DOWN	family with sequence similarity 157 member A [Source:HGNC Symbol;Acc:HGNC:34079]
ENSG00000103569	AQP9	-1.58	0.334482	< 1E-10	DOWN	aquaporin 9 [Source:HGNC Symbol;Acc:HGNC:643]
ENSG00000105701	FKBP8	-1.707	0.306296	< 1E-10	DOWN	FK506 binding protein 8 [Source:HGNC Symbol;Acc:HGNC:3724]
ENSG00000113916	BCL6	-1.756	0.296068	< 1E-10	DOWN	B cell CLL/lymphoma 6 [Source:HGNC Symbol;Acc:HGNC:1001]
ENSG00000108509	CAMTA2	-1.945	0.259715	< 1E-10	DOWN	calmodulin binding transcription activator 2 [Source:HGNC Symbol;Acc:HGNC:18807]
ENSG00000233841	HLA-C	-3.753	0.074171	< 1E-10	DOWN	major histocompatibility complex, class I, C [Source:HGNC Symbol;Acc:HGNC:4933]
ENSG00000204525	HLA-C	-3.869	0.0684408	< 1E-10	DOWN	major histocompatibility complex, class I, C [Source:HGNC Symbol;Acc:HGNC:4933]
ENSG00000206503	HLA-A	-4.382	0.0479608	< 1E-10	DOWN	major histocompatibility complex, class I, A [Source:HGNC Symbol;Acc:HGNC:4931]
