# Supplementary material for: Whole-Exome and Transcriptome Sequencing Expands the Genotype of Majewski Osteodysplastic Primordial Dwarfism Type II
Source: Int J Mol Sci. 2023 Jul 31;24(15):12291. doi: 10.3390/ijms241512291 (PMC10418986; doi:10.3390/ijms241512291)
Supplement: Supplementary file 1 [file ijms-24-12291-s001.zip › ijms-2396393-supplementary/supplementary tables/Supplementary Table S6.xlsx]

## Sheet: Foglio1
Supplemental Table S6. David functional enrichment analysis.
Category	Term	Count	%	PValue	Genes	List Total	Pop Hits	Pop Total	Fold Enrichment	Bonferroni	Benjamini	FDR
GOTERM_BP_DIRECT	GO:0006413~translational initiation	17	9.49721	2.61526e-13	ENSG00000122406, ENSG00000167526, ENSG00000089009, ENSG00000144713, ENSG00000063046, ENSG00000156482, ENSG00000130741, ENSG00000145592, ENSG00000197756, ENSG00000177600, ENSG00000108298, ENSG00000174748, ENSG00000089157, ENSG00000233927, ENSG00000100316, ENSG00000137154, ENSG00000147403	162	137	16792	12.8622	2.89033e-10	2.89033e-10	4.18532e-10
GOTERM_BP_DIRECT	GO:0006614~SRP-dependent cotranslational protein targeting to membrane	15	8.37989	2.8162e-13	ENSG00000122406, ENSG00000167526, ENSG00000089009, ENSG00000144713, ENSG00000156482, ENSG00000145592, ENSG00000197756, ENSG00000108298, ENSG00000177600, ENSG00000174748, ENSG00000233927, ENSG00000089157, ENSG00000100316, ENSG00000137154, ENSG00000147403	162	94	16792	16.5406	3.11238e-10	1.55619e-10	4.50684e-10
GOTERM_CC_DIRECT	GO:0022625~cytosolic large ribosomal subunit	13	7.26257	1.02325e-12	ENSG00000122406, ENSG00000197756, ENSG00000167526, ENSG00000089009, ENSG00000177600, ENSG00000108298, ENSG00000144713, ENSG00000174748, ENSG00000089157, ENSG00000100316, ENSG00000156482, ENSG00000145592, ENSG00000147403	167	68	18224	20.8623	2.76289e-10	2.76289e-10	1.34543e-09
GOTERM_BP_DIRECT	GO:0019083~viral transcription	15	8.37989	3.34779e-12	ENSG00000122406, ENSG00000167526, ENSG00000089009, ENSG00000144713, ENSG00000156482, ENSG00000145592, ENSG00000197756, ENSG00000108298, ENSG00000177600, ENSG00000174748, ENSG00000233927, ENSG00000089157, ENSG00000100316, ENSG00000137154, ENSG00000147403	162	112	16792	13.8823	3.69928e-09	1.23309e-09	5.35667e-09
GOTERM_CC_DIRECT	GO:0070062~extracellular exosome	63	35.1955	3.79404e-12	ENSG00000109971, ENSG00000215301, ENSG00000198712, ENSG00000115306, ENSG00000197081, ENSG00000198899, ENSG00000156738, ENSG00000206172, ENSG00000156482, ENSG00000188906, ENSG00000204525, ENSG00000183255, ENSG00000197756, ENSG00000124942, ENSG00000174748, ENSG00000156508, ENSG00000089157, ENSG00000167996, ENSG00000158710, ENSG00000122406, ENSG00000261371, ENSG00000114353, ENSG00000075624, ENSG0000…	167	2811	18224	2.44572	1.0244e-09	5.122e-10	4.98851e-09
GOTERM_BP_DIRECT	GO:0000184~nuclear-transcribed mRNA catabolic process, nonsense-mediated decay	15	8.37989	7.77845e-12	ENSG00000122406, ENSG00000167526, ENSG00000089009, ENSG00000144713, ENSG00000156482, ENSG00000145592, ENSG00000197756, ENSG00000108298, ENSG00000177600, ENSG00000174748, ENSG00000233927, ENSG00000089157, ENSG00000100316, ENSG00000137154, ENSG00000147403	162	119	16792	13.0657	8.59518e-09	2.1488e-09	1.24461e-08
GOTERM_CC_DIRECT	GO:0016020~membrane	53	29.6089	3.63866e-11	ENSG00000109971, ENSG00000131467, ENSG00000198712, ENSG00000151726, ENSG00000197081, ENSG00000206172, ENSG00000156482, ENSG00000204525, ENSG00000183255, ENSG00000188404, ENSG00000108298, ENSG00000124942, ENSG00000174748, ENSG00000156508, ENSG00000089157, ENSG00000198727, ENSG00000167526, ENSG00000122406, ENSG00000075624, ENSG00000114353, ENSG00000173020, ENSG00000144713, ENSG00000136156, ENSG0000…	167	2200	18224	2.62894	9.82437e-09	3.27479e-09	4.78416e-08
UP_KEYWORDS	Leber hereditary optic neuropathy	7	3.91061	5.93995e-11	ENSG00000198763, ENSG00000198727, ENSG00000198804, ENSG00000198888, ENSG00000198886, ENSG00000198938, ENSG00000198899	171	10	20581	84.2497	1.48499e-08	1.48499e-08	7.71656e-08
UP_KEYWORDS	Phosphoprotein	110	61.4525	1.81971e-10	ENSG00000109971, ENSG00000084070, ENSG00000215301, ENSG00000205542, ENSG00000197329, ENSG00000115306, ENSG00000142634, ENSG00000197081, ENSG00000109118, ENSG00000149269, ENSG00000206172, ENSG00000156482, ENSG00000188906, ENSG00000160305, ENSG00000087266, ENSG00000101265, ENSG00000156508, ENSG00000174748, ENSG00000089157, ENSG00000204160, ENSG00000167996, ENSG00000173020, ENSG00000144713, ENSG0000…	171	8246	20581	1.60553	4.54928e-08	2.27464e-08	2.36398e-07
GOTERM_CC_DIRECT	GO:0005840~ribosome	15	8.37989	3.71436e-10	ENSG00000122406, ENSG00000167526, ENSG00000089009, ENSG00000144713, ENSG00000156482, ENSG00000145592, ENSG00000197756, ENSG00000108298, ENSG00000177600, ENSG00000174748, ENSG00000233927, ENSG00000089157, ENSG00000100316, ENSG00000137154, ENSG00000147403	167	166	18224	9.86076	1.00288e-07	2.5072e-08	4.8837e-07
UP_KEYWORDS	Ribosomal protein	15	8.37989	4.50269e-10	ENSG00000122406, ENSG00000167526, ENSG00000089009, ENSG00000144713, ENSG00000156482, ENSG00000145592, ENSG00000197756, ENSG00000108298, ENSG00000177600, ENSG00000174748, ENSG00000233927, ENSG00000089157, ENSG00000100316, ENSG00000137154, ENSG00000147403	171	185	20581	9.75865	1.12567e-07	3.75224e-08	5.84942e-07
GOTERM_BP_DIRECT	GO:0006412~translation	17	9.49721	2.81589e-09	ENSG00000122406, ENSG00000167526, ENSG00000089009, ENSG00000144713, ENSG00000147454, ENSG00000156482, ENSG00000145592, ENSG00000197756, ENSG00000196531, ENSG00000177600, ENSG00000108298, ENSG00000174748, ENSG00000233927, ENSG00000089157, ENSG00000100316, ENSG00000137154, ENSG00000147403	162	253	16792	6.96491	3.11156e-06	6.22312e-07	4.50563e-06
GOTERM_CC_DIRECT	GO:0005925~focal adhesion	20	11.1732	3.09672e-09	ENSG00000109971, ENSG00000122406, ENSG00000075624, ENSG00000177105, ENSG00000089009, ENSG00000197081, ENSG00000064666, ENSG00000002834, ENSG00000156482, ENSG00000149269, ENSG00000147065, ENSG00000166710, ENSG00000197756, ENSG00000108298, ENSG00000177600, ENSG00000124942, ENSG00000164924, ENSG00000089157, ENSG00000100316, ENSG00000132589	167	391	18224	5.58188	8.36114e-07	1.67223e-07	4.07161e-06
GOTERM_MF_DIRECT	GO:0003735~structural constituent of ribosome	16	8.93855	3.43945e-09	ENSG00000122406, ENSG00000167526, ENSG00000089009, ENSG00000144713, ENSG00000147454, ENSG00000156482, ENSG00000145592, ENSG00000197756, ENSG00000177600, ENSG00000108298, ENSG00000174748, ENSG00000233927, ENSG00000089157, ENSG00000100316, ENSG00000137154, ENSG00000147403	162	222	16881	7.51018	1.23132e-06	1.23132e-06	4.71987e-06
KEGG_PATHWAY	hsa03010:Ribosome	15	8.37989	1.80698e-08	ENSG00000122406, ENSG00000167526, ENSG00000089009, ENSG00000144713, ENSG00000156482, ENSG00000145592, ENSG00000197756, ENSG00000108298, ENSG00000177600, ENSG00000174748, ENSG00000233927, ENSG00000089157, ENSG00000100316, ENSG00000137154, ENSG00000147403	108	136	6879	7.02512	3.37904e-06	3.37904e-06	2.23991e-05
GOTERM_BP_DIRECT	GO:0006364~rRNA processing	15	8.37989	1.88908e-08	ENSG00000122406, ENSG00000167526, ENSG00000089009, ENSG00000144713, ENSG00000156482, ENSG00000145592, ENSG00000197756, ENSG00000108298, ENSG00000177600, ENSG00000174748, ENSG00000233927, ENSG00000089157, ENSG00000100316, ENSG00000137154, ENSG00000147403	162	214	16792	7.26549	2.08742e-05	3.47906e-06	3.02267e-05
UP_KEYWORDS	Ribonucleoprotein	15	8.37989	1.77963e-07	ENSG00000122406, ENSG00000167526, ENSG00000089009, ENSG00000144713, ENSG00000156482, ENSG00000145592, ENSG00000197756, ENSG00000108298, ENSG00000177600, ENSG00000174748, ENSG00000233927, ENSG00000089157, ENSG00000100316, ENSG00000137154, ENSG00000147403	171	296	20581	6.09916	4.44897e-05	1.11226e-05	0.000231191
GOTERM_MF_DIRECT	GO:0005515~protein binding	115	64.2458	8.42424e-07	ENSG00000084070, ENSG00000109971, ENSG00000215301, ENSG00000205542, ENSG00000197329, ENSG00000115306, ENSG00000197081, ENSG00000109118, ENSG00000149269, ENSG00000206172, ENSG00000156482, ENSG00000188906, ENSG00000160305, ENSG00000108509, ENSG00000087266, ENSG00000126262, ENSG00000197756, ENSG00000101265, ENSG00000156508, ENSG00000085265, ENSG00000174748, ENSG00000089157, ENSG00000183486, ENSG0000…	162	8785	16881	1.36408	0.000301542	0.000150783	0.00115603
GOTERM_MF_DIRECT	GO:0044822~poly(A) RNA binding	30	16.7598	8.79357e-07	ENSG00000109971, ENSG00000215301, ENSG00000166889, ENSG00000205542, ENSG00000115306, ENSG00000187109, ENSG00000063046, ENSG00000136527, ENSG00000156482, ENSG00000134186, ENSG00000197756, ENSG00000108298, ENSG00000124942, ENSG00000160710, ENSG00000156508, ENSG00000174748, ENSG00000233927, ENSG00000089157, ENSG00000100316, ENSG00000060138, ENSG00000122406, ENSG00000167526, ENSG00000089009, ENSG0000…	162	1129	16881	2.76892	0.000314761	0.000104931	0.00120671
GOTERM_CC_DIRECT	GO:0005913~cell-cell adherens junction	15	8.37989	1.59448e-06	ENSG00000109971, ENSG00000215301, ENSG00000158710, ENSG00000089009, ENSG00000115306, ENSG00000142634, ENSG00000064666, ENSG00000002834, ENSG00000130741, ENSG00000254087, ENSG00000124942, ENSG00000174748, ENSG00000164924, ENSG00000132589, ENSG00000110395	167	323	18224	5.06776	0.000430416	7.17489e-05	0.00209642
UP_KEYWORDS	Acetylation	53	29.6089	4.56482e-06	ENSG00000109971, ENSG00000215301, ENSG00000131467, ENSG00000205542, ENSG00000115306, ENSG00000151726, ENSG00000142634, ENSG00000197081, ENSG00000136527, ENSG00000206172, ENSG00000156482, ENSG00000149269, ENSG00000145592, ENSG00000124942, ENSG00000156508, ENSG00000060138, ENSG00000167996, ENSG00000167526, ENSG00000158710, ENSG00000122406, ENSG00000075624, ENSG00000105514, ENSG00000113916, ENSG0000…	171	3424	20581	1.863	0.00114056	0.000228216	0.00592998
GOTERM_BP_DIRECT	GO:0098609~cell-cell adhesion	13	7.26257	1.20817e-05	ENSG00000109971, ENSG00000215301, ENSG00000158710, ENSG00000089009, ENSG00000115306, ENSG00000124942, ENSG00000142634, ENSG00000064666, ENSG00000174748, ENSG00000164924, ENSG00000002834, ENSG00000130741, ENSG00000110395	162	271	16792	4.97235	0.0132616	0.00190537	0.0193298
GOTERM_CC_DIRECT	GO:0005829~cytosol	54	30.1676	1.30429e-05	ENSG00000109971, ENSG00000131467, ENSG00000115306, ENSG00000197329, ENSG00000206172, ENSG00000156482, ENSG00000149269, ENSG00000145592, ENSG00000188906, ENSG00000197756, ENSG00000108298, ENSG00000124942, ENSG00000174748, ENSG00000156508, ENSG00000089157, ENSG00000121316, ENSG00000110395, ENSG00000183486, ENSG00000167996, ENSG00000167526, ENSG00000122406, ENSG00000075624, ENSG00000114353, ENSG0000…	167	3315	18224	1.77761	0.0035154	0.000502959	0.0171476
GOTERM_MF_DIRECT	GO:0098641~cadherin binding involved in cell-cell adhesion	13	7.26257	2.25029e-05	ENSG00000109971, ENSG00000215301, ENSG00000158710, ENSG00000089009, ENSG00000115306, ENSG00000124942, ENSG00000142634, ENSG00000064666, ENSG00000174748, ENSG00000164924, ENSG00000002834, ENSG00000130741, ENSG00000110395	162	290	16881	4.6712	0.00802377	0.00201201	0.0308757
GOTERM_CC_DIRECT	GO:0036464~cytoplasmic ribonucleoprotein granule	5	2.7933	7.23345e-05	ENSG00000075624, ENSG00000089009, ENSG00000089157, ENSG00000167552, ENSG00000137154	167	25	18224	21.8251	0.0193415	0.0024384	0.0950646
UP_KEYWORDS	Amyloidosis	5	2.7933	7.88027e-05	ENSG00000198763, ENSG00000198888, ENSG00000137642, ENSG00000136156, ENSG00000166710	171	28	20581	21.4923	0.0195087	0.00327819	0.102324
GOTERM_MF_DIRECT	GO:0003924~GTPase activity	11	6.14525	8.4409e-05	ENSG00000183486, ENSG00000215301, ENSG00000177105, ENSG00000114353, ENSG00000175582, ENSG00000105514, ENSG00000156508, ENSG00000167552, ENSG00000130741, ENSG00000127314, ENSG00000188906	162	234	16881	4.89846	0.0297676	0.00602571	0.11577
GOTERM_BP_DIRECT	GO:0002181~cytoplasmic translation	5	2.7933	8.80098e-05	ENSG00000089009, ENSG00000177600, ENSG00000174748, ENSG00000089157, ENSG00000063046	162	25	16792	20.7309	0.0926755	0.0120833	0.140729
UP_KEYWORDS	Ubl conjugation	30	16.7598	0.000148307	ENSG00000109971, ENSG00000215301, ENSG00000197329, ENSG00000059728, ENSG00000109118, ENSG00000140332, ENSG00000076513, ENSG00000204525, ENSG00000108298, ENSG00000124942, ENSG00000140443, ENSG00000156508, ENSG00000160710, ENSG00000089157, ENSG00000100316, ENSG00000110395, ENSG00000122406, ENSG00000167526, ENSG00000075624, ENSG00000113916, ENSG00000005339, ENSG00000268173, ENSG00000188895, ENSG0000…	171	1705	20581	2.11771	0.0364004	0.00528306	0.192493
KEGG_PATHWAY	hsa04612:Antigen processing and presentation	8	4.46927	0.000163745	ENSG00000109971, ENSG00000134539, ENSG00000204525, ENSG00000131467, ENSG00000216490, ENSG00000066136, ENSG00000206503, ENSG00000166710	108	76	6879	6.70468	0.0301587	0.0151948	0.202788
UP_KEYWORDS	Respiratory chain	6	3.35196	0.000173019	ENSG00000198763, ENSG00000198727, ENSG00000198804, ENSG00000198712, ENSG00000198888, ENSG00000198886	171	63	20581	11.4625	0.0423363	0.00539273	0.224536
GOTERM_BP_DIRECT	GO:0050900~leukocyte migration	8	4.46927	0.000173986	ENSG00000086062, ENSG00000254087, ENSG00000261371, ENSG00000188404, ENSG00000160593, ENSG00000140678, ENSG00000147065, ENSG00000268173	162	122	16792	6.797	0.174917	0.0211369	0.278028
UP_KEYWORDS	Methylation	21	11.7318	0.000234068	ENSG00000109971, ENSG00000215301, ENSG00000166889, ENSG00000132155, ENSG00000158710, ENSG00000075624, ENSG00000177105, ENSG00000168769, ENSG00000197081, ENSG00000175582, ENSG00000187109, ENSG00000105514, ENSG00000005339, ENSG00000002834, ENSG00000136527, ENSG00000127314, ENSG00000170348, ENSG00000124942, ENSG00000160710, ENSG00000156508, ENSG00000060138	171	1001	20581	2.52497	0.0568443	0.00648156	0.303651
UP_KEYWORDS	Immunity	14	7.82123	0.000273475	ENSG00000183486, ENSG00000215301, ENSG00000113916, ENSG00000166710, ENSG00000254087, ENSG00000126262, ENSG00000204525, ENSG00000143226, ENSG00000216490, ENSG00000206503, ENSG00000085265, ENSG00000160710, ENSG00000160593, ENSG00000129657	171	500	20581	3.36999	0.0660926	0.00681448	0.354688
GOTERM_CC_DIRECT	GO:0042470~melanosome	7	3.91061	0.000323842	ENSG00000109971, ENSG00000147416, ENSG00000170348, ENSG00000166900, ENSG00000187109, ENSG00000164924, ENSG00000163399	167	101	18224	7.56317	0.0837367	0.00966978	0.424956
KEGG_PATHWAY	hsa05012:Parkinson's disease	10	5.58659	0.000340146	ENSG00000198763, ENSG00000198727, ENSG00000198804, ENSG00000114353, ENSG00000198712, ENSG00000198888, ENSG00000198886, ENSG00000198938, ENSG00000198899, ENSG00000188906	108	142	6879	4.48552	0.0616368	0.0209828	0.420827
GOTERM_CC_DIRECT	GO:0005886~plasma membrane	57	31.8436	0.000660428	ENSG00000109971, ENSG00000187764, ENSG00000151726, ENSG00000113749, ENSG00000149269, ENSG00000188906, ENSG00000204525, ENSG00000126262, ENSG00000188404, ENSG00000124942, ENSG00000110395, ENSG00000261371, ENSG00000075624, ENSG00000114353, ENSG00000173020, ENSG00000166900, ENSG00000105514, ENSG00000136156, ENSG00000134250, ENSG00000135842, ENSG00000127314, ENSG00000119535, ENSG00000254087, ENSG0000…	167	4121	18224	1.50938	0.163371	0.0176793	0.864866
UP_KEYWORDS	MELAS syndrome	3	1.67598	0.000667295	ENSG00000198888, ENSG00000198886, ENSG00000198938	171	5	20581	72.214	0.153698	0.0150564	0.863421
GOTERM_CC_DIRECT	GO:0070469~respiratory chain	4	2.23464	0.000754993	ENSG00000198763, ENSG00000198727, ENSG00000198804, ENSG00000198712	167	20	18224	21.8251	0.184477	0.0183679	0.988137
GOTERM_MF_DIRECT	GO:0003723~RNA binding	15	8.37989	0.000766203	ENSG00000215301, ENSG00000166889, ENSG00000167526, ENSG00000122406, ENSG00000089009, ENSG00000173559, ENSG00000063046, ENSG00000156482, ENSG00000145592, ENSG00000108298, ENSG00000160710, ENSG00000174748, ENSG00000065978, ENSG00000233927, ENSG00000100316	162	547	16881	2.85751	0.239977	0.0447043	1.04633
UP_KEYWORDS	Transport	31	17.3184	0.000788176	ENSG00000068650, ENSG00000198712, ENSG00000018280, ENSG00000197081, ENSG00000175582, ENSG00000146828, ENSG00000198899, ENSG00000206172, ENSG00000147416, ENSG00000168010, ENSG00000183486, ENSG00000131389, ENSG00000198727, ENSG00000198888, ENSG00000198886, ENSG00000147454, ENSG00000166900, ENSG00000169180, ENSG00000105514, ENSG00000002834, ENSG00000268173, ENSG00000156675, ENSG00000198763, ENSG0000…	171	1978	20581	1.88628	0.178909	0.0162926	1.01909
GOTERM_CC_DIRECT	GO:0045277~respiratory chain complex IV	3	1.67598	0.000810015	ENSG00000198804, ENSG00000198712, ENSG00000198938	167	5	18224	65.4754	0.196512	0.0180675	1.0598
GOTERM_CC_DIRECT	GO:0005794~Golgi apparatus	19	10.6145	0.000905389	ENSG00000132155, ENSG00000083168, ENSG00000122862, ENSG00000175582, ENSG00000136156, ENSG00000132405, ENSG00000149269, ENSG00000188906, ENSG00000166710, ENSG00000254087, ENSG00000086062, ENSG00000204525, ENSG00000170348, ENSG00000137642, ENSG00000206503, ENSG00000197249, ENSG00000129657, ENSG00000163399, ENSG00000204160	167	863	18224	2.40254	0.216956	0.0186369	1.18389
UP_KEYWORDS	Membrane	83	46.3687	0.00100317	ENSG00000187764, ENSG00000109971, ENSG00000215301, ENSG00000198712, ENSG00000151726, ENSG00000115306, ENSG00000142634, ENSG00000197081, ENSG00000113749, ENSG00000156738, ENSG00000198899, ENSG00000149269, ENSG00000140526, ENSG00000188906, ENSG00000204525, ENSG00000183255, ENSG00000126262, ENSG00000188404, ENSG00000174748, ENSG00000085265, ENSG00000204160, ENSG00000110395, ENSG00000198727, ENSG0000…	171	7494	20581	1.33301	0.221915	0.0191164	1.29541
GOTERM_BP_DIRECT	GO:0000027~ribosomal large subunit assembly	4	2.23464	0.00101344	ENSG00000122406, ENSG00000089009, ENSG00000100316, ENSG00000147403	162	21	16792	19.7437	0.673856	0.105993	1.6093
KEGG_PATHWAY	hsa00190:Oxidative phosphorylation	9	5.02793	0.00103456	ENSG00000198763, ENSG00000198727, ENSG00000147416, ENSG00000198804, ENSG00000198712, ENSG00000198888, ENSG00000198886, ENSG00000198938, ENSG00000198899	108	133	6879	4.31015	0.175981	0.0472384	1.2749
UP_KEYWORDS	Cell membrane	43	24.0223	0.00105784	ENSG00000109971, ENSG00000187764, ENSG00000180871, ENSG00000132155, ENSG00000068650, ENSG00000177105, ENSG00000100055, ENSG00000115306, ENSG00000146828, ENSG00000113749, ENSG00000156738, ENSG00000149269, ENSG00000140526, ENSG00000149177, ENSG00000076513, ENSG00000204525, ENSG00000126262, ENSG00000143226, ENSG00000112303, ENSG00000085265, ENSG00000177663, ENSG00000140443, ENSG00000132589, ENSG0000…	171	3175	20581	1.63003	0.232486	0.0187224	1.36555
UP_SEQ_FEATURE	nucleotide phosphate-binding region:GTP	10	5.58659	0.00128943	ENSG00000183486, ENSG00000177105, ENSG00000114353, ENSG00000175582, ENSG00000105514, ENSG00000156508, ENSG00000167552, ENSG00000130741, ENSG00000127314, ENSG00000188906	170	310	20063	3.80702	0.603514	0.603514	1.93311
GOTERM_CC_DIRECT	GO:0030529~intracellular ribonucleoprotein complex	7	3.91061	0.00154718	ENSG00000109971, ENSG00000122406, ENSG00000075624, ENSG00000089157, ENSG00000065978, ENSG00000137154, ENSG00000188906	167	136	18224	5.61677	0.341679	0.0294202	2.01525
GOTERM_MF_DIRECT	GO:0070180~large ribosomal subunit rRNA binding	3	1.67598	0.00183965	ENSG00000108298, ENSG00000177600, ENSG00000089157	162	7	16881	44.6587	0.482736	0.0898734	2.49517
UP_KEYWORDS	Mitochondrion inner membrane	9	5.02793	0.00187675	ENSG00000198763, ENSG00000198727, ENSG00000198804, ENSG00000198712, ENSG00000198888, ENSG00000147454, ENSG00000198938, ENSG00000198899, ENSG00000188906	171	270	20581	4.01189	0.374766	0.0308236	2.41084
UP_KEYWORDS	Electron transport	6	3.35196	0.00203725	ENSG00000198763, ENSG00000198727, ENSG00000198804, ENSG00000198712, ENSG00000198888, ENSG00000198886	171	108	20581	6.68648	0.399403	0.0313621	2.61449
GOTERM_CC_DIRECT	GO:0030670~phagocytic vesicle membrane	5	2.7933	0.00204656	ENSG00000204525, ENSG00000018280, ENSG00000206503, ENSG00000156675, ENSG00000166710	167	59	18224	9.24794	0.424857	0.0362041	2.65765
UP_KEYWORDS	GTP-binding	10	5.58659	0.00227432	ENSG00000183486, ENSG00000177105, ENSG00000114353, ENSG00000175582, ENSG00000105514, ENSG00000156508, ENSG00000167552, ENSG00000130741, ENSG00000127314, ENSG00000188906	171	343	20581	3.50894	0.434038	0.0329296	2.91461
GOTERM_CC_DIRECT	GO:0045121~membrane raft	8	4.46927	0.00284461	ENSG00000166888, ENSG00000254087, ENSG00000261371, ENSG00000114353, ENSG00000124942, ENSG00000142634, ENSG00000127314, ENSG00000110395	167	206	18224	4.23789	0.536589	0.0469341	3.67619
GOTERM_BP_DIRECT	GO:0055072~iron ion homeostasis	4	2.23464	0.00290437	ENSG00000127954, ENSG00000147454, ENSG00000018280, ENSG00000166710	162	30	16792	13.8206	0.959804	0.253367	4.54732
UP_KEYWORDS	MHC I	3	1.67598	0.00292226	ENSG00000204525, ENSG00000206503, ENSG00000166710	171	10	20581	36.107	0.518878	0.0398314	3.73049
UP_KEYWORDS	Ubiquinone	4	2.23464	0.00298447	ENSG00000198763, ENSG00000198727, ENSG00000198888, ENSG00000198886	171	35	20581	13.7551	0.526325	0.0385648	3.80849
GOTERM_CC_DIRECT	GO:0000139~Golgi membrane	14	7.82123	0.00300497	ENSG00000122862, ENSG00000100055, ENSG00000175582, ENSG00000136156, ENSG00000134250, ENSG00000166710, ENSG00000086062, ENSG00000204525, ENSG00000127954, ENSG00000170348, ENSG00000101236, ENSG00000206503, ENSG00000197249, ENSG00000158470	167	591	18224	2.58504	0.556281	0.0466735	3.87966
GOTERM_BP_DIRECT	GO:0002480~antigen processing and presentation of exogenous peptide antigen via MHC class I, TAP-independent	3	1.67598	0.00314673	ENSG00000204525, ENSG00000206503, ENSG00000166710	162	9	16792	34.5514	0.969273	0.2519	4.91789
KEGG_PATHWAY	hsa05205:Proteoglycans in cancer	10	5.58659	0.00379733	ENSG00000132155, ENSG00000075624, ENSG00000062716, ENSG00000140443, ENSG00000063046, ENSG00000147065, ENSG00000149269, ENSG00000268173, ENSG00000137154, ENSG00000110395	108	200	6879	3.18472	0.509069	0.132631	4.60662
KEGG_PATHWAY	hsa04144:Endocytosis	11	6.14525	0.00411781	ENSG00000109971, ENSG00000084070, ENSG00000180871, ENSG00000204525, ENSG00000173020, ENSG00000100055, ENSG00000206503, ENSG00000197081, ENSG00000140443, ENSG00000156675, ENSG00000110395	108	241	6879	2.90722	0.537736	0.120677	4.98633
UP_KEYWORDS	Glycation	3	1.67598	0.00423971	ENSG00000244734, ENSG00000206172, ENSG00000166710	171	12	20581	30.0892	0.654299	0.0517234	5.36994
GOTERM_CC_DIRECT	GO:0042612~MHC class I protein complex	3	1.67598	0.0042977	ENSG00000204525, ENSG00000206503, ENSG00000166710	167	11	18224	29.7616	0.687415	0.0625618	5.5055
GOTERM_BP_DIRECT	GO:0043066~negative regulation of apoptotic process	12	6.70391	0.00448624	ENSG00000187764, ENSG00000215301, ENSG00000105701, ENSG00000132155, ENSG00000140443, ENSG00000160710, ENSG00000164924, ENSG00000060138, ENSG00000134250, ENSG00000137154, ENSG00000133112, ENSG00000110395	162	455	16792	2.73374	0.993046	0.317634	6.94176
UP_KEYWORDS	Lipoprotein	16	8.93855	0.00478412	ENSG00000261371, ENSG00000177105, ENSG00000114353, ENSG00000175582, ENSG00000113749, ENSG00000187109, ENSG00000156738, ENSG00000105514, ENSG00000135842, ENSG00000127314, ENSG00000254087, ENSG00000112303, ENSG00000174748, ENSG00000162747, ENSG00000132589, ENSG00000204160	171	852	20581	2.26022	0.698474	0.0554914	6.03985
UP_KEYWORDS	Host-virus interaction	10	5.58659	0.00481975	ENSG00000109971, ENSG00000254087, ENSG00000215301, ENSG00000105701, ENSG00000204525, ENSG00000196531, ENSG00000175582, ENSG00000206503, ENSG00000089157, ENSG00000005339	171	385	20581	3.12615	0.701161	0.0534224	6.08354
UP_KEYWORDS	Iron	9	5.02793	0.00562786	ENSG00000198727, ENSG00000167996, ENSG00000198804, ENSG00000127954, ENSG00000244734, ENSG00000168769, ENSG00000147454, ENSG00000018280, ENSG00000206172	171	324	20581	3.34324	0.756086	0.0595014	7.06945
BIOCARTA	h_nkcellsPathway:Ras-Independent pathway in NK cell-mediated cytotoxicity	4	2.23464	0.00575611	ENSG00000134539, ENSG00000206503, ENSG00000149269, ENSG00000166710	32	20	1625	10.1562	0.451389	0.451389	6.25076
UP_KEYWORDS	Diamond-Blackfan anemia	3	1.67598	0.00663625	ENSG00000122406, ENSG00000174748, ENSG00000233927	171	15	20581	24.0713	0.810732	0.0670074	8.28631
GOTERM_BP_DIRECT	GO:0042060~wound healing	5	2.7933	0.00732107	ENSG00000261371, ENSG00000132155, ENSG00000018280, ENSG00000064666, ENSG00000149269	162	80	16792	6.4784	0.999702	0.440083	11.0925
GOTERM_BP_DIRECT	GO:0050776~regulation of immune response	7	3.91061	0.00742328	ENSG00000134539, ENSG00000204525, ENSG00000188404, ENSG00000206503, ENSG00000113916, ENSG00000160593, ENSG00000166710	162	178	16792	4.07629	0.999734	0.422408	11.2388
UP_KEYWORDS	Alzheimer disease	3	1.67598	0.00754336	ENSG00000198763, ENSG00000198888, ENSG00000137642	171	16	20581	22.5669	0.849379	0.0729238	9.36837
UP_KEYWORDS	Polymorphism	116	64.8045	0.00878991	ENSG00000084070, ENSG00000109971, ENSG00000215301, ENSG00000198712, ENSG00000115306, ENSG00000197081, ENSG00000149269, ENSG00000206172, ENSG00000140526, ENSG00000188906, ENSG00000160305, ENSG00000108509, ENSG00000204525, ENSG00000126262, ENSG00000185215, ENSG00000101265, ENSG00000085265, ENSG00000121316, ENSG00000198727, ENSG00000173020, ENSG00000166900, ENSG00000005339, ENSG00000113916, ENSG0000…	171	12043	20581	1.15929	0.889991	0.0813885	10.8361
GOTERM_CC_DIRECT	GO:0022627~cytosolic small ribosomal subunit	4	2.23464	0.0095098	ENSG00000215301, ENSG00000233927, ENSG00000206172, ENSG00000137154	167	48	18224	9.09381	0.924221	0.12697	11.8063
GOTERM_MF_DIRECT	GO:0005525~GTP binding	10	5.58659	0.0115004	ENSG00000183486, ENSG00000177105, ENSG00000114353, ENSG00000175582, ENSG00000105514, ENSG00000156508, ENSG00000167552, ENSG00000130741, ENSG00000127314, ENSG00000188906	162	384	16881	2.71364	0.984093	0.404066	14.6775
GOTERM_BP_DIRECT	GO:0014070~response to organic cyclic compound	4	2.23464	0.011545	ENSG00000254087, ENSG00000198888, ENSG00000168769, ENSG00000151726	162	49	16792	8.46158	0.999997	0.551553	16.9563
KEGG_PATHWAY	hsa04650:Natural killer cell mediated cytotoxicity	7	3.91061	0.0116004	ENSG00000087266, ENSG00000134539, ENSG00000132155, ENSG00000162747, ENSG00000149269, ENSG00000268173, ENSG00000015475	108	122	6879	3.6546	0.88718	0.267805	13.4665
GOTERM_CC_DIRECT	GO:0012507~ER to Golgi transport vesicle membrane	4	2.23464	0.0118346	ENSG00000204525, ENSG00000170348, ENSG00000206503, ENSG00000166710	167	52	18224	8.39429	0.959821	0.14847	14.4895
GOTERM_BP_DIRECT	GO:0007266~Rho protein signal transduction	4	2.23464	0.012197	ENSG00000261371, ENSG00000177105, ENSG00000099331, ENSG00000113916	162	50	16792	8.29235	0.999999	0.549628	17.8284
GOTERM_CC_DIRECT	GO:0072562~blood microparticle	6	3.35196	0.0128328	ENSG00000109971, ENSG00000075624, ENSG00000244734, ENSG00000164924, ENSG00000147065, ENSG00000206172	167	152	18224	4.3076	0.969416	0.153005	15.6183
GOTERM_CC_DIRECT	GO:0043209~myelin sheath	6	3.35196	0.0128328	ENSG00000109971, ENSG00000147416, ENSG00000075624, ENSG00000167552, ENSG00000147065, ENSG00000163399	167	152	18224	4.3076	0.969416	0.153005	15.6183
GOTERM_CC_DIRECT	GO:0009897~external side of plasma membrane	7	3.91061	0.0134592	ENSG00000086062, ENSG00000134539, ENSG00000261371, ENSG00000188404, ENSG00000156738, ENSG00000140678, ENSG00000166710	167	213	18224	3.58629	0.974233	0.15321	16.3196
UP_SEQ_FEATURE	sequence variant	120	67.0391	0.0136455	ENSG00000084070, ENSG00000109971, ENSG00000215301, ENSG00000198712, ENSG00000115306, ENSG00000197081, ENSG00000149269, ENSG00000206172, ENSG00000140526, ENSG00000188906, ENSG00000160305, ENSG00000108509, ENSG00000087266, ENSG00000204525, ENSG00000126262, ENSG00000185215, ENSG00000101265, ENSG00000085265, ENSG00000121316, ENSG00000198727, ENSG00000173020, ENSG00000166900, ENSG00000136156, ENSG0000…	170	12443	20063	1.13816	0.999947	0.992742	18.7683
UP_KEYWORDS	Proto-oncogene	7	3.91061	0.0138148	ENSG00000254087, ENSG00000132155, ENSG00000083168, ENSG00000133639, ENSG00000113916, ENSG00000151702, ENSG00000110395	171	236	20581	3.5699	0.969124	0.120856	16.533
UP_KEYWORDS	Iron transport	3	1.67598	0.0153144	ENSG00000127954, ENSG00000147454, ENSG00000018280	171	23	20581	15.6987	0.978894	0.128721	18.1668
GOTERM_CC_DIRECT	GO:0042629~mast cell granule	3	1.67598	0.0154601	ENSG00000254087, ENSG00000180871, ENSG00000122862	167	21	18224	15.5894	0.985106	0.167153	18.5238
GOTERM_BP_DIRECT	GO:0006123~mitochondrial electron transport, cytochrome c to oxygen	3	1.67598	0.0154999	ENSG00000198804, ENSG00000198712, ENSG00000198938	162	20	16792	15.5481	1	0.616715	22.1162
UP_SEQ_FEATURE	site:Breakpoint for translocation to form MYST3-CREBBP	2	1.11732	0.0167764	ENSG00000083168, ENSG00000005339	170	2	20063	118.018	0.999995	0.982465	22.583
GOTERM_BP_DIRECT	GO:0002576~platelet degranulation	5	2.7933	0.017295	ENSG00000254087, ENSG00000261371, ENSG00000122862, ENSG00000205542, ENSG00000197249	162	103	16792	5.03176	1	0.637468	24.3577
GOTERM_CC_DIRECT	GO:0055037~recycling endosome	5	2.7933	0.0181839	ENSG00000068650, ENSG00000137642, ENSG00000167552, ENSG00000156675, ENSG00000132405	167	110	18224	4.96026	0.992951	0.186534	21.4382
GOTERM_BP_DIRECT	GO:0002223~stimulatory C-type lectin receptor signaling pathway	5	2.7933	0.0184286	ENSG00000254087, ENSG00000131467, ENSG00000132155, ENSG00000005339, ENSG00000149269	162	105	16792	4.93592	1	0.642163	25.7418
KEGG_PATHWAY	hsa05211:Renal cell carcinoma	5	2.7933	0.019074	ENSG00000132155, ENSG00000005339, ENSG00000149269, ENSG00000268173, ENSG00000127314	108	66	6879	4.82534	0.972712	0.362475	21.2368
GOTERM_BP_DIRECT	GO:0002752~cell surface pattern recognition receptor signaling pathway	2	1.11732	0.0190844	ENSG00000126262, ENSG00000085265	162	2	16792	103.654	1	0.637203	26.5317
INTERPRO	IPR000980:SH2 domain	5	2.7933	0.0190934	ENSG00000166888, ENSG00000254087, ENSG00000087266, ENSG00000268173, ENSG00000110395	168	113	18559	4.88806	0.999888	0.999888	24.0702
GOTERM_CC_DIRECT	GO:0005743~mitochondrial inner membrane	10	5.58659	0.0198927	ENSG00000198763, ENSG00000198727, ENSG00000198804, ENSG00000198712, ENSG00000198888, ENSG00000147454, ENSG00000198886, ENSG00000198938, ENSG00000198899, ENSG00000188906	167	441	18224	2.47451	0.995596	0.195075	23.2171
GOTERM_BP_DIRECT	GO:0006955~immune response	10	5.58659	0.0203788	ENSG00000187764, ENSG00000204525, ENSG00000167996, ENSG00000103569, ENSG00000018280, ENSG00000206503, ENSG00000113749, ENSG00000162747, ENSG00000140443, ENSG00000166710	162	421	16792	2.4621	1	0.644469	28.0676
GOTERM_CC_DIRECT	GO:0005615~extracellular space	21	11.7318	0.0208427	ENSG00000109971, ENSG00000187764, ENSG00000261371, ENSG00000075624, ENSG00000122862, ENSG00000197081, ENSG00000156738, ENSG00000136156, ENSG00000147065, ENSG00000188906, ENSG00000166710, ENSG00000086062, ENSG00000141298, ENSG00000137642, ENSG00000185215, ENSG00000115523, ENSG00000156508, ENSG00000164924, ENSG00000197249, ENSG00000121316, ENSG00000133112	167	1347	18224	1.70129	0.99661	0.196462	24.19
UP_KEYWORDS	Activator	12	6.70391	0.0216285	ENSG00000166888, ENSG00000108509, ENSG00000196531, ENSG00000066136, ENSG00000083168, ENSG00000065978, ENSG00000113916, ENSG00000005339, ENSG00000136527, ENSG00000134250, ENSG00000151702, ENSG00000163563	171	661	20581	2.18499	0.995774	0.171798	24.7277
GOTERM_BP_DIRECT	GO:0030099~myeloid cell differentiation	3	1.67598	0.0219608	ENSG00000168769, ENSG00000083168, ENSG00000113916	162	24	16792	12.9568	1	0.655902	29.904
GOTERM_BP_DIRECT	GO:0002479~antigen processing and presentation of exogenous peptide antigen via MHC class I, TAP-dependent	4	2.23464	0.0225877	ENSG00000204525, ENSG00000131467, ENSG00000206503, ENSG00000166710	162	63	16792	6.58123	1	0.650727	30.6195
GOTERM_BP_DIRECT	GO:0060337~type I interferon signaling pathway	4	2.23464	0.0235358	ENSG00000183486, ENSG00000204525, ENSG00000206503, ENSG00000160710	162	64	16792	6.4784	1	0.651013	31.6886
UP_KEYWORDS	Heme	5	2.7933	0.0240196	ENSG00000198727, ENSG00000198804, ENSG00000127954, ENSG00000244734, ENSG00000206172	171	132	20581	4.55897	0.997708	0.183401	27.0829
GOTERM_MF_DIRECT	GO:0001948~glycoprotein binding	4	2.23464	0.0241743	ENSG00000197081, ENSG00000197249, ENSG00000188906, ENSG00000166710	162	65	16881	6.41254	0.999843	0.622209	28.5243
UP_SEQ_FEATURE	chain:ATP synthase subunit a	2	1.11732	0.0250594	ENSG00000198938, ENSG00000198899	170	3	20063	78.6784	1	0.989424	31.8838
UP_SEQ_FEATURE	chain:Cytochrome c oxidase subunit 3	2	1.11732	0.0250594	ENSG00000198938, ENSG00000198899	170	3	20063	78.6784	1	0.989424	31.8838
UP_SEQ_FEATURE	chain:ATP synthase protein 8	2	1.11732	0.0250594	ENSG00000198938, ENSG00000198899	170	3	20063	78.6784	1	0.989424	31.8838
UP_SEQ_FEATURE	chain:MHC class I antigen	2	1.11732	0.0250594	ENSG00000204525, ENSG00000206503	170	3	20063	78.6784	1	0.989424	31.8838
GOTERM_MF_DIRECT	GO:0051020~GTPase binding	3	1.67598	0.025291	ENSG00000115306, ENSG00000105514, ENSG00000065978	162	26	16881	12.0235	0.999896	0.60031	29.6387
GOTERM_BP_DIRECT	GO:0016032~viral process	8	4.46927	0.0253664	ENSG00000109971, ENSG00000254087, ENSG00000105701, ENSG00000204525, ENSG00000196531, ENSG00000175582, ENSG00000206503, ENSG00000005339	162	299	16792	2.77336	1	0.664449	33.7091
UP_KEYWORDS	Isopeptide bond	17	9.49721	0.0253868	ENSG00000109971, ENSG00000215301, ENSG00000122406, ENSG00000167526, ENSG00000075624, ENSG00000005339, ENSG00000109118, ENSG00000167552, ENSG00000105701, ENSG00000108298, ENSG00000124942, ENSG00000140443, ENSG00000160710, ENSG00000065978, ENSG00000089157, ENSG00000100316, ENSG00000147403	171	1132	20581	1.80748	0.998385	0.187286	28.3987
KEGG_PATHWAY	hsa04062:Chemokine signaling pathway	8	4.46927	0.0254569	ENSG00000254087, ENSG00000180871, ENSG00000132155, ENSG00000114353, ENSG00000173020, ENSG00000149269, ENSG00000268173, ENSG00000127314	108	186	6879	2.73955	0.99195	0.414792	27.3595
UP_KEYWORDS	Actin-binding	7	3.91061	0.0265347	ENSG00000141298, ENSG00000205542, ENSG00000115306, ENSG00000099331, ENSG00000064666, ENSG00000103187, ENSG00000002834	171	274	20581	3.07481	0.998797	0.189498	29.4865
INTERPRO	IPR001750:NADH:ubiquinone/plastoquinone oxidoreductase	2	1.11732	0.0267542	ENSG00000198763, ENSG00000198886	168	3	18559	73.6468	0.999997	0.998338	32.115
INTERPRO	IPR011331:Ribosomal protein L37ae/L37e	2	1.11732	0.0267542	ENSG00000197756, ENSG00000145592	168	3	18559	73.6468	0.999997	0.998338	32.115
GOTERM_BP_DIRECT	GO:0050832~defense response to fungus	3	1.67598	0.0274119	ENSG00000115523, ENSG00000177663, ENSG00000103187	162	27	16792	11.5171	1	0.679387	35.9005
GOTERM_MF_DIRECT	GO:0031720~haptoglobin binding	2	1.11732	0.0283417	ENSG00000244734, ENSG00000206172	162	3	16881	69.4691	0.999966	0.607695	32.6012
GOTERM_MF_DIRECT	GO:0005010~insulin-like growth factor-activated receptor activity	2	1.11732	0.0283417	ENSG00000197081, ENSG00000140443	162	3	16881	69.4691	0.999966	0.607695	32.6012
GOTERM_MF_DIRECT	GO:0046977~TAP binding	2	1.11732	0.0283417	ENSG00000204525, ENSG00000206503	162	3	16881	69.4691	0.999966	0.607695	32.6012
GOTERM_BP_DIRECT	GO:0002486~antigen processing and presentation of endogenous peptide antigen via MHC class I via ER pathway, TAP-independent	2	1.11732	0.0284905	ENSG00000204525, ENSG00000206503	162	3	16792	69.1029	1	0.6804	37.0285
GOTERM_BP_DIRECT	GO:0018125~peptidyl-cysteine methylation	2	1.11732	0.0284905	ENSG00000175582, ENSG00000105514	162	3	16792	69.1029	1	0.6804	37.0285
UP_KEYWORDS	Disease mutation	31	17.3184	0.0285191	ENSG00000215301, ENSG00000132155, ENSG00000107099, ENSG00000198712, ENSG00000198899, ENSG00000167552, ENSG00000206172, ENSG00000188906, ENSG00000166710, ENSG00000087266, ENSG00000147416, ENSG00000140443, ENSG00000160710, ENSG00000110395, ENSG00000198727, ENSG00000122406, ENSG00000075624, ENSG00000010404, ENSG00000198888, ENSG00000198886, ENSG00000198938, ENSG00000136156, ENSG00000005339, ENSG0000…	171	2550	20581	1.46316	0.999278	0.196834	31.3313
KEGG_PATHWAY	hsa04260:Cardiac muscle contraction	5	2.7933	0.0289505	ENSG00000198727, ENSG00000198804, ENSG00000198712, ENSG00000198938, ENSG00000163399	108	75	6879	4.2463	0.995887	0.422684	30.5224
KEGG_PATHWAY	hsa04145:Phagosome	7	3.91061	0.029033	ENSG00000147416, ENSG00000204525, ENSG00000143226, ENSG00000075624, ENSG00000206503, ENSG00000162747, ENSG00000167552	108	150	6879	2.97241	0.995952	0.393996	30.5956
GOTERM_MF_DIRECT	GO:0017048~Rho GTPase binding	3	1.67598	0.0290539	ENSG00000099331, ENSG00000060138, ENSG00000188906	162	28	16881	11.1647	0.999974	0.585058	33.276
GOTERM_BP_DIRECT	GO:0007165~signal transduction	19	10.6145	0.0295896	ENSG00000166888, ENSG00000180871, ENSG00000261371, ENSG00000132155, ENSG00000114353, ENSG00000173020, ENSG00000197081, ENSG00000099331, ENSG00000005339, ENSG00000140332, ENSG00000268173, ENSG00000040933, ENSG00000254087, ENSG00000119535, ENSG00000087266, ENSG00000137642, ENSG00000140443, ENSG00000164924, ENSG00000154845	162	1161	16792	1.69632	1	0.681611	38.1588
UP_SEQ_FEATURE	domain:Ig-like C1-type	3	1.67598	0.0296554	ENSG00000204525, ENSG00000206503, ENSG00000166710	170	32	20063	11.0642	1	0.986659	36.5835
INTERPRO	IPR009000:Translation elongation/initiation factor/Ribosomal, beta-barrel	3	1.67598	0.0296914	ENSG00000156508, ENSG00000100316, ENSG00000130741	168	30	18559	11.047	0.999999	0.991281	34.9833
GOTERM_BP_DIRECT	GO:0060333~interferon-gamma-mediated signaling pathway	4	2.23464	0.0307692	ENSG00000204525, ENSG00000216490, ENSG00000206503, ENSG00000166710	162	71	16792	5.83968	1	0.683723	39.3508
GOTERM_BP_DIRECT	GO:0007264~small GTPase mediated signal transduction	7	3.91061	0.0314214	ENSG00000147459, ENSG00000177105, ENSG00000107099, ENSG00000175582, ENSG00000105514, ENSG00000127314, ENSG00000188906	162	246	16792	2.94951	1	0.679539	40.0005
INTERPRO	IPR012340:Nucleic acid-binding, OB-fold	4	2.23464	0.0322462	ENSG00000173559, ENSG00000233927, ENSG00000065978, ENSG00000060138	168	77	18559	5.73871	1	0.979095	37.3862
GOTERM_MF_DIRECT	GO:0004129~cytochrome-c oxidase activity	3	1.67598	0.0330249	ENSG00000198804, ENSG00000198712, ENSG00000198938	162	30	16881	10.4204	0.999994	0.603394	36.9249
KEGG_PATHWAY	hsa04919:Thyroid hormone signaling pathway	6	3.35196	0.0330654	ENSG00000132155, ENSG00000075624, ENSG00000005339, ENSG00000134250, ENSG00000268173, ENSG00000163399	108	115	6879	3.32319	0.998141	0.407841	34.0851
KEGG_PATHWAY	hsa04670:Leukocyte transendothelial migration	6	3.35196	0.0330654	ENSG00000261371, ENSG00000075624, ENSG00000114353, ENSG00000147065, ENSG00000268173, ENSG00000127314	108	115	6879	3.32319	0.998141	0.407841	34.0851
GOTERM_BP_DIRECT	GO:0002474~antigen processing and presentation of peptide antigen via MHC class I	3	1.67598	0.0333452	ENSG00000204525, ENSG00000206503, ENSG00000166710	162	30	16792	10.3654	1	0.689971	41.8792
GOTERM_BP_DIRECT	GO:0038096~Fc-gamma receptor signaling pathway involved in phagocytosis	5	2.7933	0.033961	ENSG00000254087, ENSG00000143226, ENSG00000075624, ENSG00000149269, ENSG00000268173	162	127	16792	4.08088	1	0.685553	42.4688
GOTERM_CC_DIRECT	GO:0030425~dendrite	8	4.46927	0.0340285	ENSG00000114353, ENSG00000198888, ENSG00000166900, ENSG00000089157, ENSG00000063046, ENSG00000149269, ENSG00000137154, ENSG00000188906	167	335	18224	2.60599	0.999913	0.292635	36.5679
UP_SEQ_FEATURE	domain:Fibronectin type-III 3	4	2.23464	0.0340615	ENSG00000149177, ENSG00000119535, ENSG00000137642, ENSG00000140443	170	84	20063	5.61989	1	0.984098	40.803
KEGG_PATHWAY	hsa04024:cAMP signaling pathway	8	4.46927	0.034185	ENSG00000126262, ENSG00000132155, ENSG00000114353, ENSG00000005339, ENSG00000149269, ENSG00000268173, ENSG00000127314, ENSG00000163399	108	198	6879	2.57351	0.998503	0.393675	35.025
GOTERM_CC_DIRECT	GO:0042588~zymogen granule	2	1.11732	0.0359436	ENSG00000122862, ENSG00000105514	167	4	18224	54.5629	0.999949	0.29741	38.2017
GOTERM_CC_DIRECT	GO:0031838~haptoglobin-hemoglobin complex	2	1.11732	0.0359436	ENSG00000244734, ENSG00000206172	167	4	18224	54.5629	0.999949	0.29741	38.2017
UP_KEYWORDS	Golgi apparatus	13	7.26257	0.0373372	ENSG00000122862, ENSG00000175582, ENSG00000136156, ENSG00000132405, ENSG00000188906, ENSG00000254087, ENSG00000086062, ENSG00000127954, ENSG00000170348, ENSG00000137642, ENSG00000101236, ENSG00000129657, ENSG00000158470	171	812	20581	1.92689	0.999926	0.244061	39.0023
GOTERM_MF_DIRECT	GO:0043208~glycosphingolipid binding	2	1.11732	0.0376104	ENSG00000254087, ENSG00000188404	162	4	16881	52.1019	0.999999	0.624803	40.9079
UP_KEYWORDS	Nucleotide-binding	23	12.8492	0.0384365	ENSG00000183486, ENSG00000109971, ENSG00000215301, ENSG00000132155, ENSG00000075624, ENSG00000177105, ENSG00000114353, ENSG00000068650, ENSG00000173020, ENSG00000151726, ENSG00000175582, ENSG00000099331, ENSG00000105514, ENSG00000167552, ENSG00000149269, ENSG00000124357, ENSG00000130741, ENSG00000127314, ENSG00000188906, ENSG00000254087, ENSG00000140443, ENSG00000156508, ENSG00000163399	171	1788	20581	1.54821	0.999944	0.244187	39.9009
GOTERM_CC_DIRECT	GO:0032587~ruffle membrane	4	2.23464	0.0389673	ENSG00000149177, ENSG00000156508, ENSG00000149269, ENSG00000127507	167	82	18224	5.32321	0.999978	0.309305	40.7022
KEGG_PATHWAY	hsa04666:Fc gamma R-mediated phagocytosis	5	2.7933	0.0413831	ENSG00000254087, ENSG00000143226, ENSG00000132155, ENSG00000149269, ENSG00000268173	108	84	6879	3.79134	0.99963	0.431368	40.7792
KEGG_PATHWAY	hsa04810:Regulation of actin cytoskeleton	8	4.46927	0.04472	ENSG00000141298, ENSG00000132155, ENSG00000075624, ENSG00000205542, ENSG00000140678, ENSG00000147065, ENSG00000149269, ENSG00000268173	108	210	6879	2.42646	0.999807	0.434678	43.2845
GOTERM_BP_DIRECT	GO:0043407~negative regulation of MAP kinase activity	3	1.67598	0.0465339	ENSG00000149177, ENSG00000254087, ENSG00000137642	162	36	16792	8.63786	1	0.78747	53.3481
UP_SEQ_FEATURE	topological domain:Cytoplasmic	39	21.7877	0.0465396	ENSG00000187764, ENSG00000180871, ENSG00000068650, ENSG00000151726, ENSG00000018280, ENSG00000197081, ENSG00000146828, ENSG00000113749, ENSG00000156738, ENSG00000136040, ENSG00000149177, ENSG00000204525, ENSG00000183255, ENSG00000126262, ENSG00000143226, ENSG00000188404, ENSG00000113269, ENSG00000140443, ENSG00000177663, ENSG00000131389, ENSG00000134539, ENSG00000261371, ENSG00000129128, ENSG0000…	170	3456	20063	1.3318	1	0.992414	51.3739
GOTERM_MF_DIRECT	GO:0008097~5S rRNA binding	2	1.11732	0.0467912	ENSG00000122406, ENSG00000100316	162	5	16881	41.6815	1	0.681369	48.1913
GOTERM_CC_DIRECT	GO:0005844~polysome	3	1.67598	0.0468156	ENSG00000063046, ENSG00000060138, ENSG00000137154	167	38	18224	8.61519	0.999998	0.35048	46.7628
GOTERM_BP_DIRECT	GO:0061484~hematopoietic stem cell homeostasis	2	1.11732	0.0470345	ENSG00000168769, ENSG00000160710	162	5	16792	41.4617	1	0.781507	53.7385
GOTERM_BP_DIRECT	GO:1903078~positive regulation of protein localization to plasma membrane	2	1.11732	0.0470345	ENSG00000115306, ENSG00000166900	162	5	16792	41.4617	1	0.781507	53.7385
GOTERM_BP_DIRECT	GO:0071621~granulocyte chemotaxis	2	1.11732	0.0470345	ENSG00000177663, ENSG00000127507	162	5	16792	41.4617	1	0.781507	53.7385
GOTERM_BP_DIRECT	GO:0002309~T cell proliferation involved in immune response	2	1.11732	0.0470345	ENSG00000018280, ENSG00000137154	162	5	16792	41.4617	1	0.781507	53.7385
GOTERM_BP_DIRECT	GO:1902966~positive regulation of protein localization to early endosome	2	1.11732	0.0470345	ENSG00000137642, ENSG00000147065	162	5	16792	41.4617	1	0.781507	53.7385
GOTERM_CC_DIRECT	GO:0005741~mitochondrial outer membrane	5	2.7933	0.0476878	ENSG00000215301, ENSG00000132155, ENSG00000151726, ENSG00000015475, ENSG00000188906	167	149	18224	3.66194	0.999998	0.346606	47.3998
INTERPRO	IPR013783:Immunoglobulin-like fold	15	8.37989	0.0482324	ENSG00000187764, ENSG00000261371, ENSG00000125772, ENSG00000136040, ENSG00000131724, ENSG00000166710, ENSG00000149177, ENSG00000119535, ENSG00000204525, ENSG00000143226, ENSG00000137642, ENSG00000206503, ENSG00000140443, ENSG00000162747, ENSG00000160593	168	951	18559	1.74243	1	0.990596	50.6437
GOTERM_MF_DIRECT	GO:0003779~actin binding	7	3.91061	0.0505472	ENSG00000141298, ENSG00000115306, ENSG00000099331, ENSG00000064666, ENSG00000103187, ENSG00000147065, ENSG00000188906	162	278	16881	2.62383	1	0.686696	50.9236
UP_KEYWORDS	Prenylation	5	2.7933	0.0508569	ENSG00000177105, ENSG00000175582, ENSG00000187109, ENSG00000105514, ENSG00000127314	171	168	20581	3.58205	0.999998	0.304045	49.2406
KEGG_PATHWAY	hsa04611:Platelet activation	6	3.35196	0.0515123	ENSG00000254087, ENSG00000143226, ENSG00000075624, ENSG00000114353, ENSG00000268173, ENSG00000127314	108	130	6879	2.93974	0.999949	0.461038	48.0857
UP_KEYWORDS	Glycoprotein	48	26.8156	0.0518122	ENSG00000187764, ENSG00000180871, ENSG00000168769, ENSG00000122862, ENSG00000115306, ENSG00000151726, ENSG00000018280, ENSG00000197081, ENSG00000146828, ENSG00000113749, ENSG00000136040, ENSG00000206172, ENSG00000166710, ENSG00000140526, ENSG00000149177, ENSG00000204525, ENSG00000126262, ENSG00000183255, ENSG00000143226, ENSG00000188404, ENSG00000112303, ENSG00000216490, ENSG00000113269, ENSG0000…	171	4551	20581	1.26942	0.999998	0.301959	49.9003
UP_KEYWORDS	Palmitate	7	3.91061	0.052734	ENSG00000254087, ENSG00000261371, ENSG00000114353, ENSG00000113749, ENSG00000156738, ENSG00000132589, ENSG00000204160	171	324	20581	2.6003	0.999999	0.299819	50.5293
INTERPRO	IPR019844:Cold-shock conserved site	2	1.11732	0.0527969	ENSG00000065978, ENSG00000060138	168	6	18559	36.8234	1	0.985976	53.9191
INTERPRO	IPR000557:Calponin repeat	2	1.11732	0.0527969	ENSG00000158710, ENSG00000064666	168	6	18559	36.8234	1	0.985976	53.9191
UP_KEYWORDS	Oxidoreductase	10	5.58659	0.0528539	ENSG00000198763, ENSG00000198727, ENSG00000167996, ENSG00000216490, ENSG00000198804, ENSG00000127954, ENSG00000198888, ENSG00000168769, ENSG00000198886, ENSG00000164924	171	582	20581	2.06798	0.999999	0.293964	50.6106
UP_SEQ_FEATURE	short sequence motif:Effector region	4	2.23464	0.0537959	ENSG00000177105, ENSG00000175582, ENSG00000105514, ENSG00000127314	170	101	20063	4.67397	1	0.992959	56.6815
BIOCARTA	h_igf1mtorPathway:Skeletal muscle hypertrophy is regulated via AKT/mTOR pathway	3	1.67598	0.0540735	ENSG00000140443, ENSG00000130741, ENSG00000137154	32	20	1625	7.61719	0.996916	0.944463	46.29
GOTERM_BP_DIRECT	GO:0042981~regulation of apoptotic process	6	3.35196	0.054468	ENSG00000160305, ENSG00000132155, ENSG00000113916, ENSG00000005339, ENSG00000133112, ENSG00000015475	162	213	16792	2.91984	1	0.820776	59.1867
GOTERM_CC_DIRECT	GO:0005768~endosome	6	3.35196	0.0545199	ENSG00000127954, ENSG00000137642, ENSG00000197081, ENSG00000132589, ENSG00000163399, ENSG00000188906	167	225	18224	2.91002	1	0.376887	52.1509
GOTERM_MF_DIRECT	GO:0042802~identical protein binding	13	7.26257	0.0549723	ENSG00000166888, ENSG00000131467, ENSG00000132155, ENSG00000075624, ENSG00000197081, ENSG00000113916, ENSG00000166710, ENSG00000188906, ENSG00000105701, ENSG00000183283, ENSG00000140443, ENSG00000164924, ENSG00000197249	162	749	16881	1.80861	1	0.695988	53.971
GOTERM_CC_DIRECT	GO:0005887~integral component of plasma membrane	20	11.1732	0.0569464	ENSG00000187764, ENSG00000180871, ENSG00000131389, ENSG00000018280, ENSG00000197081, ENSG00000113749, ENSG00000156738, ENSG00000136040, ENSG00000134250, ENSG00000149177, ENSG00000119535, ENSG00000126262, ENSG00000204525, ENSG00000188404, ENSG00000127954, ENSG00000103569, ENSG00000137642, ENSG00000206503, ENSG00000140443, ENSG00000177663	167	1415	18224	1.54241	1	0.381042	53.7406
KEGG_PATHWAY	hsa05152:Tuberculosis	7	3.91061	0.057179	ENSG00000143226, ENSG00000132155, ENSG00000066136, ENSG00000162747, ENSG00000005339, ENSG00000140678, ENSG00000015475	108	177	6879	2.51899	0.999983	0.476735	51.8022
UP_SEQ_FEATURE	domain:Fibronectin type-III 5	3	1.67598	0.0573539	ENSG00000149177, ENSG00000119535, ENSG00000137642	170	46	20063	7.6968	1	0.990954	59.0815
UP_SEQ_FEATURE	site:Not glycated	2	1.11732	0.0575033	ENSG00000244734, ENSG00000206172	170	7	20063	33.7193	1	0.985683	59.1795
UP_KEYWORDS	Repressor	10	5.58659	0.0576133	ENSG00000109971, ENSG00000083168, ENSG00000065978, ENSG00000113916, ENSG00000059728, ENSG00000109118, ENSG00000060138, ENSG00000136527, ENSG00000140332, ENSG00000163563	171	592	20581	2.03305	1	0.309868	53.7393
GOTERM_CC_DIRECT	GO:0030864~cortical actin cytoskeleton	3	1.67598	0.0584008	ENSG00000156508, ENSG00000002834, ENSG00000132589	167	43	18224	7.61342	1	0.379894	54.6699
SMART	SM00423:PSI	3	1.67598	0.0584659	ENSG00000187764, ENSG00000183255, ENSG00000136040	95	42	10057	7.56165	0.999357	0.999357	50.0245
KEGG_PATHWAY	hsa05416:Viral myocarditis	4	2.23464	0.0584971	ENSG00000204525, ENSG00000075624, ENSG00000206503, ENSG00000015475	108	57	6879	4.46979	0.999987	0.465391	52.6309
GOTERM_BP_DIRECT	GO:0009887~organ morphogenesis	4	2.23464	0.0585743	ENSG00000140678, ENSG00000140332, ENSG00000134250, ENSG00000151702	162	92	16792	4.50671	1	0.835137	61.9322
UP_SEQ_FEATURE	transmembrane region	53	29.6089	0.0586454	ENSG00000187764, ENSG00000198712, ENSG00000151726, ENSG00000197081, ENSG00000113749, ENSG00000156738, ENSG00000198899, ENSG00000140526, ENSG00000126262, ENSG00000183255, ENSG00000204525, ENSG00000188404, ENSG00000204160, ENSG00000198727, ENSG00000261371, ENSG00000166900, ENSG00000129128, ENSG00000136156, ENSG00000134250, ENSG00000086062, ENSG00000119535, ENSG00000198763, ENSG00000103569, ENSG0000…	170	5056	20063	1.23713	1	0.980538	59.9215
GOTERM_MF_DIRECT	GO:0005506~iron ion binding	5	2.7933	0.0587526	ENSG00000198727, ENSG00000167996, ENSG00000198804, ENSG00000244734, ENSG00000206172	162	153	16881	3.40535	1	0.700085	56.4343
UP_KEYWORDS	Cytoplasm	50	27.933	0.058782	ENSG00000084070, ENSG00000109971, ENSG00000215301, ENSG00000131467, ENSG00000205542, ENSG00000115306, ENSG00000149269, ENSG00000188906, ENSG00000183255, ENSG00000101265, ENSG00000156508, ENSG00000089157, ENSG00000060138, ENSG00000110395, ENSG00000183486, ENSG00000122406, ENSG00000075624, ENSG00000114353, ENSG00000173020, ENSG00000135709, ENSG00000005339, ENSG00000002834, ENSG00000135842, ENSG0000…	171	4816	20581	1.24955	1	0.308846	54.4791
INTERPRO	IPR016201:Plexin-like fold	3	1.67598	0.059537	ENSG00000187764, ENSG00000183255, ENSG00000136040	168	44	18559	7.53206	1	0.984061	58.3878
UP_KEYWORDS	SH2 domain	4	2.23464	0.0603322	ENSG00000166888, ENSG00000254087, ENSG00000087266, ENSG00000268173	171	108	20581	4.45766	1	0.309549	55.4435
INTERPRO	IPR003859:Galactosyltransferase, metazoa	2	1.11732	0.0613229	ENSG00000086062, ENSG00000158470	168	7	18559	31.5629	1	0.976097	59.5023
INTERPRO	IPR010579:MHC class I, alpha chain, C-terminal	2	1.11732	0.0613229	ENSG00000204525, ENSG00000206503	168	7	18559	31.5629	1	0.976097	59.5023
UP_SEQ_FEATURE	lipid moiety-binding region:S-geranylgeranyl cysteine	4	2.23464	0.0632069	ENSG00000177105, ENSG00000175582, ENSG00000105514, ENSG00000127314	170	108	20063	4.37102	1	0.979783	62.7612
GOTERM_CC_DIRECT	GO:0005737~cytoplasm	58	32.4022	0.0635079	ENSG00000084070, ENSG00000215301, ENSG00000131467, ENSG00000205542, ENSG00000115306, ENSG00000197081, ENSG00000156482, ENSG00000149269, ENSG00000188906, ENSG00000183255, ENSG00000108298, ENSG00000124942, ENSG00000101265, ENSG00000156508, ENSG00000089157, ENSG00000060138, ENSG00000110395, ENSG00000183486, ENSG00000167996, ENSG00000122406, ENSG00000114353, ENSG00000075624, ENSG00000173020, ENSG0000…	167	5222	18224	1.21204	1	0.397198	57.7981
UP_KEYWORDS	IgG-binding protein	2	1.11732	0.0642118	ENSG00000143226, ENSG00000162747	171	8	20581	30.0892	1	0.320127	57.7751
INTERPRO	IPR005225:Small GTP-binding protein domain	5	2.7933	0.064277	ENSG00000177105, ENSG00000175582, ENSG00000105514, ENSG00000127314, ENSG00000188906	168	167	18559	3.30749	1	0.969321	61.2852
GOTERM_BP_DIRECT	GO:0019885~antigen processing and presentation of endogenous peptide antigen via MHC class I	2	1.11732	0.0652267	ENSG00000206503, ENSG00000166710	162	7	16792	29.6155	1	0.85934	66.0156
GOTERM_BP_DIRECT	GO:1903608~protein localization to cytoplasmic stress granule	2	1.11732	0.0652267	ENSG00000215301, ENSG00000065978	162	7	16792	29.6155	1	0.85934	66.0156
GOTERM_BP_DIRECT	GO:0046689~response to mercury ion	2	1.11732	0.0652267	ENSG00000198727, ENSG00000103569	162	7	16792	29.6155	1	0.85934	66.0156
UP_SEQ_FEATURE	domain:CSD	2	1.11732	0.0654452	ENSG00000065978, ENSG00000060138	170	8	20063	29.5044	1	0.976081	64.0848
UP_KEYWORDS	Innate immunity	6	3.35196	0.0655973	ENSG00000183486, ENSG00000254087, ENSG00000215301, ENSG00000160710, ENSG00000085265, ENSG00000129657	171	261	20581	2.76682	1	0.319889	58.58
KEGG_PATHWAY	hsa04730:Long-term depression	4	2.23464	0.0662006	ENSG00000254087, ENSG00000132155, ENSG00000114353, ENSG00000140443	108	60	6879	4.2463	0.999997	0.490396	57.2176
GOTERM_MF_DIRECT	GO:0019901~protein kinase binding	8	4.46927	0.0689594	ENSG00000149177, ENSG00000156508, ENSG00000164924, ENSG00000147065, ENSG00000132405, ENSG00000149269, ENSG00000137154, ENSG00000163399	162	376	16881	2.2171	1	0.739802	62.4885
GOTERM_BP_DIRECT	GO:0043065~positive regulation of apoptotic process	7	3.91061	0.0692569	ENSG00000215301, ENSG00000101265, ENSG00000197081, ENSG00000113916, ENSG00000137154, ENSG00000015475, ENSG00000163563	162	300	16792	2.4186	1	0.869129	68.2858
GOTERM_BP_DIRECT	GO:0007010~cytoskeleton organization	5	2.7933	0.0695252	ENSG00000075624, ENSG00000115306, ENSG00000064666, ENSG00000167552, ENSG00000147065	162	161	16792	3.21908	1	0.863396	68.4317
GOTERM_CC_DIRECT	GO:0043231~intracellular membrane-bounded organelle	10	5.58659	0.0696196	ENSG00000166889, ENSG00000147416, ENSG00000216490, ENSG00000068650, ENSG00000103569, ENSG00000140443, ENSG00000136156, ENSG00000065978, ENSG00000156675, ENSG00000163399	167	558	18224	1.95566	1	0.417958	61.2792
INTERPRO	IPR002059:Cold-shock protein, DNA-binding	2	1.11732	0.0697726	ENSG00000065978, ENSG00000060138	168	8	18559	27.6176	1	0.967084	64.4093
INTERPRO	IPR011129:Cold shock protein	2	1.11732	0.0697726	ENSG00000065978, ENSG00000060138	168	8	18559	27.6176	1	0.967084	64.4093
GOTERM_CC_DIRECT	GO:0044754~autolysosome	2	1.11732	0.0706027	ENSG00000167996, ENSG00000188906	167	8	18224	27.2814	1	0.413921	61.8137
GOTERM_CC_DIRECT	GO:0005641~nuclear envelope lumen	2	1.11732	0.0706027	ENSG00000137642, ENSG00000197081	167	8	18224	27.2814	1	0.413921	61.8137
GOTERM_MF_DIRECT	GO:0000149~SNARE binding	3	1.67598	0.0712377	ENSG00000185215, ENSG00000166900, ENSG00000188906	162	46	16881	6.79589	1	0.733626	63.7287
UP_SEQ_FEATURE	mutagenesis site	26	14.5251	0.0715432	ENSG00000166888, ENSG00000215301, ENSG00000131467, ENSG00000132155, ENSG00000205542, ENSG00000083168, ENSG00000175582, ENSG00000156738, ENSG00000149269, ENSG00000166710, ENSG00000141298, ENSG00000140443, ENSG00000160710, ENSG00000103187, ENSG00000110395, ENSG00000261371, ENSG00000113916, ENSG00000156675, ENSG00000127314, ENSG00000086062, ENSG00000254087, ENSG00000164924, ENSG00000065978, ENSG0000…	170	2191	20063	1.40048	1	0.977667	67.4714
SMART	SM00252:SH2	4	2.23464	0.0717557	ENSG00000166888, ENSG00000254087, ENSG00000087266, ENSG00000268173	95	103	10057	4.11119	0.999887	0.989349	57.5699
GOTERM_BP_DIRECT	GO:0000186~activation of MAPKK activity	3	1.67598	0.0718924	ENSG00000132155, ENSG00000114353, ENSG00000188906	162	46	16792	6.76006	1	0.866114	69.6925
SMART	SM00357:CSP	2	1.11732	0.0723972	ENSG00000065978, ENSG00000060138	95	8	10057	26.4658	0.999896	0.952932	57.9063
GOTERM_CC_DIRECT	GO:0005911~cell-cell junction	5	2.7933	0.0724994	ENSG00000149177, ENSG00000166900, ENSG00000064666, ENSG00000149269, ENSG00000127314	167	172	18224	3.17226	1	0.414187	62.8257
UP_SEQ_FEATURE	glycosylation site:N-linked (Glc) (glycation)	2	1.11732	0.0733205	ENSG00000244734, ENSG00000206172	170	9	20063	26.2261	1	0.973744	68.4009
GOTERM_CC_DIRECT	GO:0005747~mitochondrial respiratory chain complex I	3	1.67598	0.0734446	ENSG00000198763, ENSG00000198888, ENSG00000198886	167	49	18224	6.68117	1	0.410277	63.3208
GOTERM_MF_DIRECT	GO:0003831~beta-N-acetylglucosaminylglycopeptide beta-1,4-galactosyltransferase activity	2	1.11732	0.0738147	ENSG00000086062, ENSG00000158470	162	8	16881	26.0509	1	0.729431	65.0857
GOTERM_BP_DIRECT	GO:0060054~positive regulation of epithelial cell proliferation involved in wound healing	2	1.11732	0.0741929	ENSG00000086062, ENSG00000160593	162	8	16792	25.9136	1	0.868426	70.8725
GOTERM_BP_DIRECT	GO:0007155~cell adhesion	9	5.02793	0.074873	ENSG00000187764, ENSG00000086062, ENSG00000119535, ENSG00000261371, ENSG00000188404, ENSG00000136040, ENSG00000140678, ENSG00000132589, ENSG00000127507	162	459	16792	2.03244	1	0.864651	71.2129
KEGG_PATHWAY	hsa05161:Hepatitis B	6	3.35196	0.0749702	ENSG00000166888, ENSG00000215301, ENSG00000132155, ENSG00000005339, ENSG00000164924, ENSG00000268173	108	145	6879	2.63563	1	0.517435	61.94
GOTERM_MF_DIRECT	GO:0008137~NADH dehydrogenase (ubiquinone) activity	3	1.67598	0.0766999	ENSG00000198763, ENSG00000198888, ENSG00000198886	162	48	16881	6.51273	1	0.727081	66.549
UP_KEYWORDS	Myristate	5	2.7933	0.0784917	ENSG00000254087, ENSG00000114353, ENSG00000174748, ENSG00000132589, ENSG00000135842	171	195	20581	3.08607	1	0.365	65.4211
GOTERM_CC_DIRECT	GO:0016600~flotillin complex	2	1.11732	0.0790722	ENSG00000132589, ENSG00000110395	167	9	18224	24.2502	1	0.426514	66.1442
UP_KEYWORDS	Mitochondrion	15	8.37989	0.080047	ENSG00000215301, ENSG00000198727, ENSG00000132155, ENSG00000198712, ENSG00000198888, ENSG00000151726, ENSG00000198886, ENSG00000147454, ENSG00000198938, ENSG00000198899, ENSG00000188906, ENSG00000198763, ENSG00000105701, ENSG00000198804, ENSG00000015475	171	1119	20581	1.61336	1	0.36456	66.1716
GOTERM_BP_DIRECT	GO:0045471~response to ethanol	4	2.23464	0.0800727	ENSG00000198727, ENSG00000198886, ENSG00000174748, ENSG00000110395	162	105	16792	3.94874	1	0.877053	73.6955
GOTERM_BP_DIRECT	GO:0006120~mitochondrial electron transport, NADH to ubiquinone	3	1.67598	0.0802023	ENSG00000198763, ENSG00000198888, ENSG00000198886	162	49	16792	6.34618	1	0.871636	73.7547
BBID	70.Signal_peptides_(MHC)_class_I_molecules	2	1.11732	0.0802597	ENSG00000204525, ENSG00000206503	9	4	388	21.5556	0.903921	0.903921	50.3366
UP_SEQ_FEATURE	region of interest:Alpha-3	2	1.11732	0.0811299	ENSG00000204525, ENSG00000206503	170	10	20063	23.6035	1	0.977441	72.1984
UP_KEYWORDS	Deafness	5	2.7933	0.0822445	ENSG00000198727, ENSG00000132155, ENSG00000198804, ENSG00000075624, ENSG00000136156	171	198	20581	3.03931	1	0.366511	67.2065
GOTERM_CC_DIRECT	GO:0016323~basolateral plasma membrane	5	2.7933	0.0825109	ENSG00000086062, ENSG00000103569, ENSG00000132589, ENSG00000147065, ENSG00000163399	167	180	18224	3.03127	1	0.43283	67.7692
GOTERM_BP_DIRECT	GO:0006473~protein acetylation	2	1.11732	0.0830737	ENSG00000083168, ENSG00000005339	162	9	16792	23.0343	1	0.875489	75.0355
GOTERM_BP_DIRECT	GO:0001666~response to hypoxia	5	2.7933	0.0837597	ENSG00000198727, ENSG00000132155, ENSG00000198886, ENSG00000005339, ENSG00000149269	162	172	16792	3.01321	1	0.872116	75.3326
KEGG_PATHWAY	hsa04932:Non-alcoholic fatty liver disease (NAFLD)	6	3.35196	0.0857467	ENSG00000198727, ENSG00000198804, ENSG00000198712, ENSG00000198938, ENSG00000268173, ENSG00000015475	108	151	6879	2.53091	1	0.549902	67.0858
KEGG_PATHWAY	hsa05120:Epithelial cell signaling in Helicobacter pylori infection	4	2.23464	0.085859	ENSG00000254087, ENSG00000180871, ENSG00000147416, ENSG00000149269	108	67	6879	3.80265	1	0.533757	67.1358
UP_KEYWORDS	Transmembrane helix	56	31.2849	0.086078	ENSG00000187764, ENSG00000198712, ENSG00000151726, ENSG00000197081, ENSG00000113749, ENSG00000156738, ENSG00000198899, ENSG00000140526, ENSG00000204525, ENSG00000126262, ENSG00000183255, ENSG00000188404, ENSG00000204160, ENSG00000198727, ENSG00000167996, ENSG00000261371, ENSG00000166900, ENSG00000129128, ENSG00000136156, ENSG00000134250, ENSG00000119535, ENSG00000086062, ENSG00000198763, ENSG0000…	171	5634	20581	1.1963	1	0.374249	68.9421
INTERPRO	IPR013684:Mitochondrial Rho-like	2	1.11732	0.0864458	ENSG00000175582, ENSG00000188906	168	10	18559	22.094	1	0.979339	72.5122
GOTERM_BP_DIRECT	GO:0008285~negative regulation of cell proliferation	8	4.46927	0.0871419	ENSG00000086062, ENSG00000149177, ENSG00000254087, ENSG00000167996, ENSG00000132155, ENSG00000133639, ENSG00000113916, ENSG00000134250	162	396	16792	2.09403	1	0.877411	76.75
GOTERM_MF_DIRECT	GO:0005200~structural constituent of cytoskeleton	4	2.23464	0.0880661	ENSG00000075624, ENSG00000115306, ENSG00000167552, ENSG00000147065	162	110	16881	3.78923	1	0.761866	71.778
GOTERM_BP_DIRECT	GO:0071320~cellular response to cAMP	3	1.67598	0.0887932	ENSG00000103569, ENSG00000089157, ENSG00000127314	162	52	16792	5.98006	1	0.877165	77.4139
UP_SEQ_FEATURE	domain:DHR-1	2	1.11732	0.0888738	ENSG00000147459, ENSG00000107099	170	11	20063	21.4578	1	0.980268	75.5397
UP_SEQ_FEATURE	domain:DHR-2	2	1.11732	0.0888738	ENSG00000147459, ENSG00000107099	170	11	20063	21.4578	1	0.980268	75.5397
GOTERM_BP_DIRECT	GO:0009615~response to virus	4	2.23464	0.0891337	ENSG00000183486, ENSG00000215301, ENSG00000160710, ENSG00000133112	162	110	16792	3.76925	1	0.872958	77.5485
GOTERM_CC_DIRECT	GO:0031093~platelet alpha granule lumen	3	1.67598	0.0895719	ENSG00000122862, ENSG00000205542, ENSG00000197249	167	55	18224	5.95231	1	0.452974	70.8824
UP_KEYWORDS	Transmembrane	56	31.2849	0.0900216	ENSG00000187764, ENSG00000198712, ENSG00000151726, ENSG00000197081, ENSG00000113749, ENSG00000156738, ENSG00000198899, ENSG00000140526, ENSG00000204525, ENSG00000126262, ENSG00000183255, ENSG00000188404, ENSG00000204160, ENSG00000198727, ENSG00000167996, ENSG00000261371, ENSG00000166900, ENSG00000129128, ENSG00000136156, ENSG00000134250, ENSG00000119535, ENSG00000086062, ENSG00000198763, ENSG0000…	171	5651	20581	1.19271	1	0.382019	70.6388
GOTERM_BP_DIRECT	GO:0035455~response to interferon-alpha	2	1.11732	0.0918698	ENSG00000183486, ENSG00000160710	162	10	16792	20.7309	1	0.876061	78.6037
GOTERM_BP_DIRECT	GO:0051272~positive regulation of cellular component movement	2	1.11732	0.0918698	ENSG00000254087, ENSG00000113916	162	10	16792	20.7309	1	0.876061	78.6037
GOTERM_BP_DIRECT	GO:0002726~positive regulation of T cell cytokine production	2	1.11732	0.0918698	ENSG00000206503, ENSG00000166710	162	10	16792	20.7309	1	0.876061	78.6037
GOTERM_BP_DIRECT	GO:0043547~positive regulation of GTPase activity	10	5.58659	0.0941107	ENSG00000187764, ENSG00000084070, ENSG00000147459, ENSG00000107099, ENSG00000105339, ENSG00000100055, ENSG00000115306, ENSG00000099331, ENSG00000268173, ENSG00000188906	162	565	16792	1.83459	1	0.877582	79.433
INTERPRO	IPR003096:Smooth muscle protein/calponin	2	1.11732	0.0946707	ENSG00000158710, ENSG00000064666	168	11	18559	20.0855	1	0.979999	75.8433
INTERPRO	IPR010703:Dedicator of cytokinesis C-terminal	2	1.11732	0.0946707	ENSG00000147459, ENSG00000107099	168	11	18559	20.0855	1	0.979999	75.8433
INTERPRO	IPR026791:Dedicator of cytokinesis	2	1.11732	0.0946707	ENSG00000147459, ENSG00000107099	168	11	18559	20.0855	1	0.979999	75.8433
INTERPRO	IPR027007:DHR-1 domain	2	1.11732	0.0946707	ENSG00000147459, ENSG00000107099	168	11	18559	20.0855	1	0.979999	75.8433
INTERPRO	IPR009001:Translation elongation factor EF1A/initiation factor IF2gamma, C-terminal	2	1.11732	0.0946707	ENSG00000156508, ENSG00000130741	168	11	18559	20.0855	1	0.979999	75.8433
INTERPRO	IPR027357:DHR-2 domain	2	1.11732	0.0946707	ENSG00000147459, ENSG00000107099	168	11	18559	20.0855	1	0.979999	75.8433
GOTERM_CC_DIRECT	GO:0005902~microvillus	3	1.67598	0.0951609	ENSG00000147416, ENSG00000147065, ENSG00000188906	167	57	18224	5.74346	1	0.466286	73.1469
UP_KEYWORDS	ADP-ribosylation	3	1.67598	0.095596	ENSG00000177105, ENSG00000114353, ENSG00000127314	171	63	20581	5.73127	1	0.394921	72.8914
GOTERM_CC_DIRECT	GO:0001931~uropod	2	1.11732	0.0957817	ENSG00000132589, ENSG00000147065	167	11	18224	19.841	1	0.46089	73.3882
GOTERM_CC_DIRECT	GO:0042589~zymogen granule membrane	2	1.11732	0.0957817	ENSG00000170348, ENSG00000166900	167	11	18224	19.841	1	0.46089	73.3882
UP_SEQ_FEATURE	domain:PSI	2	1.11732	0.0965529	ENSG00000187764, ENSG00000183255	170	12	20063	19.6696	1	0.982483	78.4796
UP_SEQ_FEATURE	compositionally biased region:Met-rich	2	1.11732	0.0965529	ENSG00000084070, ENSG00000083168	170	12	20063	19.6696	1	0.982483	78.4796
GOTERM_MF_DIRECT	GO:0001664~G-protein coupled receptor binding	3	1.67598	0.0967805	ENSG00000109971, ENSG00000114353, ENSG00000085265	162	55	16881	5.68384	1	0.78093	75.2621
GOTERM_BP_DIRECT	GO:0019882~antigen processing and presentation	3	1.67598	0.0976427	ENSG00000204525, ENSG00000175582, ENSG00000206503	162	55	16792	5.65387	1	0.882595	80.6792
KEGG_PATHWAY	hsa04520:Adherens junction	4	2.23464	0.0980817	ENSG00000149177, ENSG00000075624, ENSG00000140443, ENSG00000005339	108	71	6879	3.58842	1	0.567994	72.1865
GOTERM_BP_DIRECT	GO:0030168~platelet activation	4	2.23464	0.098604	ENSG00000254087, ENSG00000132155, ENSG00000177105, ENSG00000164924	162	115	16792	3.60537	1	0.88048	81.0059
UP_SEQ_FEATURE	domain:Fibronectin type-III 4	3	1.67598	0.098787	ENSG00000149177, ENSG00000119535, ENSG00000137642	170	63	20063	5.61989	1	0.980261	79.2708
KEGG_PATHWAY	hsa05203:Viral carcinogenesis	7	3.91061	0.0993804	ENSG00000254087, ENSG00000215301, ENSG00000204525, ENSG00000206503, ENSG00000005339, ENSG00000164924, ENSG00000268173	108	205	6879	2.17493	1	0.557614	72.6789
